# Supplementary material for: Evidence to shared genetic correlation of ischemic stroke and intracerebral hemorrhage and cardiovascular related traits
Source: PLoS One. 2025 Apr 23;20(4):e0320479. doi: 10.1371/journal.pone.0320479 (PMC12017486; doi:10.1371/journal.pone.0320479)
Supplement: S1 Table — (XLSX) [file pone.0320479.s001.xlsx]

## Sheet: Sheet1
Supplementary Table 1: Phenotype and sample information
Name	Phenotype	PMID	Number of cases	Number of controls	Number of total samples	h2obs	SE of h2obs	Z score of h2obs	Intercept	SE of intercept
AIS	Any ischemic stroke	29531354	34217	406111	440328	0.0135	0.0014	9.6429	1.0223	0.007
ICH	Intracerebral hemorrhage	24656865	1545	1481	3026	0.3959	0.149	2.657	1.0117	0.0068
TC	Total cholesterol	34887591	NA	NA	1320016	0.0671	0.0077	8.7143	0.8339	-0.0238
HDL	High density lipoprotein cholesterol	34887591	NA	NA	1253277	0.0743	0.0081	9.1728	0.693	-0.0222
LDL	Low density lipoprotein cholesterol	34887591	NA	NA	1231289	0.0625	0.0079	7.9114	0.8549	-0.0219
logTG	Logarithm of triglycerides	34887591	NA	NA	1244580	0.0653	0.0065	10.0462	0.7419	-0.0201
BMI	Body mass index	30239722	NA	NA	806834	0.1877	0.0051	36.8039	1.1803	-0.0184
SBP	Systolic blood pressure	30224653	NA	NA	757601	0.1315	0.0046	28.587	1.1439	-0.0211
DBP	Diastolic blood pressure	30224653	NA	NA	757601	0.1289	0.0049	26.3061	1.1435	-0.0223
AF	Atrial fibrillation	30061737	60620	970216	1030836	0.0237	0.0022	10.7727	1.0512	-0.0117
HT	hypertension	30940143	144793	313761	458554	0.1231	0.0048	25.6458	1.1331	-0.0179
FHL	Familial combined hyperlipidemia	34906840	39961	309261	349222	0.0585	0.0064	9.1406	1.0409	-0.0114
