# Supplementary material for: Evidence to shared genetic correlation of ischemic stroke and intracerebral hemorrhage and cardiovascular related traits
Source: PLoS One. 2025 Apr 23;20(4):e0320479. doi: 10.1371/journal.pone.0320479 (PMC12017486; doi:10.1371/journal.pone.0320479)
Supplement: S2 Table — (XLSX) [file pone.0320479.s002.xlsx]

## Sheet: Sheet1
Supplementary Table 2: LDSC genetic correlations across 12 diseases or traits
Phenotype1	Phenotype2	Rho	SE of Rho	Z	P	Padj	gcov_int	gcov_int_se
AIS	AIS	1	2.3069e-07	4334900	0	0	1.0218	0.0071
AIS	ICH	0.4721	0.1459	3.2352	0.0012	0.1728	0.0245	0.0053
AIS	TC	0.0442	0.0353	1.2516	0.2107	1	-0.0019	0.0076
AIS	HDL	-0.2339	0.031	-7.5494	4.3714e-14	6.29482e-12	-0.006	0.006
AIS	LDL	0.0647	0.0345	1.8756	0.0607	1	-0.0035	0.0063
AIS	logTG	0.218	0.0332	6.5732	4.925e-11	7.092e-09	0.0044	0.0058
AIS	BMI	0.1974	0.0322	6.1269	8.9631e-10	1.29069e-07	-0.0027	0.0077
AIS	SBP	0.3207	0.0354	9.0611	1.2918e-19	1.86019e-17	0.04	0.0086
AIS	DBP	0.2613	0.0415	6.2891	3.1939e-10	4.59922e-08	0.0388	0.0089
AIS	AF	0.3541	0.0373	9.4844	2.4378e-21	3.51043e-19	0.0639	0.0058
AIS	HT	0.4228	0.0439	9.6373	5.5613e-22	8.00827e-20	0.0261	0.0081
AIS	FHL	0.2253	0.0414	5.4362	5.4417e-08	7.83605e-06	0.0112	0.006
ICH	AIS	0.4721	0.1459	3.2352	0.0012	0.1728	0.0245	0.0053
ICH	ICH	1	5.8213e-06	171781	0	0	1.0117	0.0068
ICH	TC	0.0061	0.0663	0.0917	0.9269	1	-0.0015	0.0071
ICH	HDL	-0.0978	0.0619	-1.5801	0.1141	1	0.0026	0.0065
ICH	LDL	-0.0208	0.0698	-0.2976	0.766	1	-0.0027	0.0066
ICH	logTG	0.1369	0.0671	2.041	0.0412	1	-0.006	0.0066
ICH	BMI	0.1757	0.0663	2.6511	0.008	1	-0.0078	0.0076
ICH	SBP	0.2281	0.0796	2.866	0.0042	0.6048	-0.0136	0.0078
ICH	DBP	0.1694	0.0714	2.3721	0.0177	1	-0.0015	0.0079
ICH	AF	0.1401	0.0927	1.5101	0.131	1	-0.0049	0.0059
ICH	HT	0.2711	0.0868	3.1251	0.0018	0.2592	-0.0097	0.0079
ICH	FHL	0.0801	0.0983	0.8145	0.4153	1	0.0032	0.0059
TC	AIS	0.0442	0.0353	1.2516	0.2107	1	-0.0019	0.0076
TC	ICH	0.0061	0.0663	0.0917	0.9269	1	-0.0015	0.0071
TC	TC	1	6.0733e-06	164655	0	0	0.9311	0.1537
TC	HDL	0.229	0.0519	4.4145	1.0125e-05	0.001458	0.1039	0.044
TC	LDL	0.9463	0.0081	117.346	0	0	0.7579	0.0885
TC	logTG	0.3455	0.0492	7.0288	2.0826e-12	2.99894e-10	0.2528	0.0248
TC	BMI	-0.0207	0.0176	-1.1754	0.2398	1	0.0073	0.0131
TC	SBP	-0.0153	0.0165	-0.926	0.3544	1	0.0547	0.0165
TC	DBP	-0.0118	0.0198	-0.5981	0.5498	1	0.0506	0.014
TC	AF	-0.0709	0.0209	-3.4015	0.0007	0.1008	-0.0223	0.0073
TC	HT	0.0158	0.0225	0.6997	0.4841	1	-0.0103	0.013
TC	FHL	0.6622	0.0417	15.8828	8.3406e-57	1.20105e-54	0.2108	0.0669
HDL	AIS	-0.2339	0.031	-7.5494	4.3714e-14	6.29482e-12	-0.006	0.006
HDL	ICH	-0.0978	0.0619	-1.5801	0.1141	1	0.0026	0.0065
HDL	TC	0.229	0.0519	4.4145	1.0125e-05	0.001458	0.1039	0.044
HDL	HDL	1.0001	3.846e-05	26002.8	0	0	0.8777	0.1197
HDL	LDL	0.0506	0.0341	1.483	0.1381	1	-0.0741	0.0266
HDL	logTG	-0.6554	0.0405	-16.2028	4.8161e-59	6.93518e-57	-0.3841	0.0482
HDL	BMI	-0.4295	0.0267	-16.0694	4.1779e-58	6.01618e-56	-0.0978	0.0164
HDL	SBP	-0.0565	0.0166	-3.4048	0.0007	0.1008	-0.0186	0.0134
HDL	DBP	-0.0664	0.0176	-3.7818	0.0002	0.0288	-0.0128	0.0135
HDL	AF	-0.1135	0.0193	-5.8881	3.9065e-09	5.62536e-07	-0.0211	0.0068
HDL	HT	-0.2633	0.0234	-11.2569	2.1405e-29	3.08232e-27	-0.0732	0.0149
HDL	FHL	-0.3777	0.0438	-8.6164	6.9088e-18	9.94867e-16	-0.1338	0.0522
LDL	AIS	0.0647	0.0345	1.8756	0.0607	1	-0.0035	0.0063
LDL	ICH	-0.0208	0.0698	-0.2976	0.766	1	-0.0027	0.0066
LDL	TC	0.9463	0.0081	117.346	0	0	0.7579	0.0885
LDL	HDL	0.0506	0.0341	1.483	0.1381	1	-0.0741	0.0266
LDL	LDL	1.0001	5.5536e-05	18007.4	0	0	0.9171	0.1092
LDL	logTG	0.2683	0.0386	6.9462	3.7532e-12	5.40461e-10	0.2176	0.0197
LDL	BMI	0.0261	0.0197	1.3267	0.1846	1	0.0448	0.0118
LDL	SBP	-0.024	0.0162	-1.4788	0.1392	1	0.0361	0.01
LDL	DBP	-0.0167	0.0211	-0.7945	0.4269	1	0.0356	0.0122
LDL	AF	-0.0459	0.0204	-2.2512	0.0244	1	-0.0225	0.0072
LDL	HT	0.0213	0.0204	1.043	0.297	1	0.0004	0.0095
LDL	FHL	0.6769	0.0282	24.0156	1.9117e-127	2.75285e-125	0.215	0.04
logTG	AIS	0.218	0.0332	6.5732	4.925e-11	7.092e-09	0.0044	0.0058
logTG	ICH	0.1369	0.0671	2.041	0.0412	1	-0.006	0.0066
logTG	TC	0.3455	0.0492	7.0288	2.0826e-12	2.99894e-10	0.2528	0.0248
logTG	HDL	-0.6554	0.0405	-16.2028	4.8161e-59	6.93518e-57	-0.3841	0.0482
logTG	LDL	0.2683	0.0386	6.9462	3.7532e-12	5.40461e-10	0.2176	0.0197
logTG	logTG	1	1.1399e-05	87723.2	0	0	0.8042	0.0788
logTG	BMI	0.3429	0.0291	11.7689	5.643e-32	8.12592e-30	0.1201	0.0119
logTG	SBP	0.0931	0.0225	4.1365	3.5265e-05	0.00507816	0.0556	0.0174
logTG	DBP	0.0905	0.0227	3.9842	6.7698e-05	0.00974851	0.0567	0.0171
logTG	AF	0.0323	0.0224	1.4446	0.1486	1	0.0002	0.007
logTG	HT	0.2983	0.0318	9.3783	6.7063e-21	9.65707e-19	0.0557	0.0167
logTG	FHL	0.8617	0.1196	7.2066	5.7357e-13	8.25941e-11	0.1393	0.0255
BMI	AIS	0.1974	0.0322	6.1269	8.9631e-10	1.29069e-07	-0.0027	0.0077
BMI	ICH	0.1757	0.0663	2.6511	0.008	1	-0.0078	0.0076
BMI	TC	-0.0207	0.0176	-1.1754	0.2398	1	0.0073	0.0131
BMI	HDL	-0.4295	0.0267	-16.0694	4.1779e-58	6.01618e-56	-0.0978	0.0164
BMI	LDL	0.0261	0.0197	1.3267	0.1846	1	0.0448	0.0118
BMI	logTG	0.3429	0.0291	11.7689	5.643e-32	8.12592e-30	0.1201	0.0119
BMI	BMI	1	6.8405e-07	1461900	0	0	1.0515	0.0234
BMI	SBP	-0.0444	0.0167	-2.653	0.008	1	0.001	0.0116
BMI	DBP	-0.0538	0.0167	-3.2204	0.0013	0.1872	0.012	0.0118
BMI	AF	0.2056	0.0192	10.6879	1.1592e-26	1.66925e-24	0.0349	0.0079
BMI	HT	0.3541	0.0192	18.4449	5.7309e-76	8.2525e-74	0.2061	0.0142
BMI	FHL	0.2816	0.0537	5.2413	1.5944e-07	2.29594e-05	0.0875	0.0164
SBP	AIS	0.3207	0.0354	9.0611	1.2918e-19	1.86019e-17	0.04	0.0086
SBP	ICH	0.2281	0.0796	2.866	0.0042	0.6048	-0.0136	0.0078
SBP	TC	-0.0153	0.0165	-0.926	0.3544	1	0.0547	0.0165
SBP	HDL	-0.0565	0.0166	-3.4048	0.0007	0.1008	-0.0186	0.0134
SBP	LDL	-0.024	0.0162	-1.4788	0.1392	1	0.0361	0.01
SBP	logTG	0.0931	0.0225	4.1365	3.5265e-05	0.00507816	0.0556	0.0174
SBP	BMI	-0.0444	0.0167	-2.653	0.008	1	0.001	0.0116
SBP	SBP	1	7.2014e-08	13886000	0	0	1.0745	0.0324
SBP	DBP	0.8099	0.0108	75.2172	0	0	0.8057	0.0278
SBP	AF	0.1194	0.0233	5.1274	2.9375e-07	4.23e-05	0.0148	0.0098
SBP	HT	0.8108	0.0115	70.4572	0	0	0.3599	0.023
SBP	FHL	0.1775	0.0241	7.3621	1.8105e-13	2.60712e-11	0.0541	0.0183
DBP	AIS	0.2613	0.0415	6.2891	3.1939e-10	4.59922e-08	0.0388	0.0089
DBP	ICH	0.1694	0.0714	2.3721	0.0177	1	-0.0015	0.0079
DBP	TC	-0.0118	0.0198	-0.5981	0.5498	1	0.0506	0.014
DBP	HDL	-0.0664	0.0176	-3.7818	0.0002	0.0288	-0.0128	0.0135
DBP	LDL	-0.0167	0.0211	-0.7945	0.4269	1	0.0356	0.0122
DBP	logTG	0.0905	0.0227	3.9842	6.7698e-05	0.00974851	0.0567	0.0171
DBP	BMI	-0.0538	0.0167	-3.2204	0.0013	0.1872	0.012	0.0118
DBP	SBP	0.8099	0.0108	75.2172	0	0	0.8057	0.0278
DBP	DBP	1	7.665e-08	13046000	0	0	1.0838	0.0326
DBP	AF	0.1019	0.0216	4.7295	2.2508e-06	0.000324115	0.0175	0.0093
DBP	HT	0.7969	0.0119	66.8643	0	0	0.3747	0.0234
DBP	FHL	0.1588	0.0281	5.6604	1.5099e-08	2.17426e-06	0.0471	0.0106
AF	AIS	0.3541	0.0373	9.4844	2.4378e-21	3.51043e-19	0.0639	0.0058
AF	ICH	0.1401	0.0927	1.5101	0.131	1	-0.0049	0.0059
AF	TC	-0.0709	0.0209	-3.4015	0.0007	0.1008	-0.0223	0.0073
AF	HDL	-0.1135	0.0193	-5.8881	3.9065e-09	5.62536e-07	-0.0211	0.0068
AF	LDL	-0.0459	0.0204	-2.2512	0.0244	1	-0.0225	0.0072
AF	logTG	0.0323	0.0224	1.4446	0.1486	1	0.0002	0.007
AF	BMI	0.2056	0.0192	10.6879	1.1592e-26	1.66925e-24	0.0349	0.0079
AF	SBP	0.1194	0.0233	5.1274	2.9375e-07	4.23e-05	0.0148	0.0098
AF	DBP	0.1019	0.0216	4.7295	2.2508e-06	0.000324115	0.0175	0.0093
AF	AF	1	6.8081e-06	146885	0	0	1.0468	0.0204
AF	HT	0.2582	0.0243	10.6386	1.9707e-26	2.83781e-24	0.0429	0.0088
AF	FHL	0.0821	0.031	2.6498	0.0081	1	0.002	0.0057
HT	AIS	0.4228	0.0439	9.6373	5.5613e-22	8.00827e-20	0.0261	0.0081
HT	ICH	0.2711	0.0868	3.1251	0.0018	0.2592	-0.0097	0.0079
HT	TC	0.0158	0.0225	0.6997	0.4841	1	-0.0103	0.013
HT	HDL	-0.2633	0.0234	-11.2569	2.1405e-29	3.08232e-27	-0.0732	0.0149
HT	LDL	0.0213	0.0204	1.043	0.297	1	0.0004	0.0095
HT	logTG	0.2983	0.0318	9.3783	6.7063e-21	9.65707e-19	0.0557	0.0167
HT	BMI	0.3541	0.0192	18.4449	5.7309e-76	8.2525e-74	0.2061	0.0142
HT	SBP	0.8108	0.0115	70.4572	0	0	0.3599	0.023
HT	DBP	0.7969	0.0119	66.8643	0	0	0.3747	0.0234
HT	AF	0.2582	0.0243	10.6386	1.9707e-26	2.83781e-24	0.0429	0.0088
HT	HT	1	4.5216e-08	22116000	0	0	1.1099	0.0208
HT	FHL	0.3582	0.0435	8.238	1.7504e-16	2.52058e-14	0.0776	0.0136
FHL	AIS	0.2253	0.0414	5.4362	5.4417e-08	7.83605e-06	0.0112	0.006
FHL	ICH	0.0801	0.0983	0.8145	0.4153	1	0.0032	0.0059
FHL	TC	0.6622	0.0417	15.8828	8.3406e-57	1.20105e-54	0.2108	0.0669
FHL	HDL	-0.3777	0.0438	-8.6164	6.9088e-18	9.94867e-16	-0.1338	0.0522
FHL	LDL	0.6769	0.0282	24.0156	1.9117e-127	2.75285e-125	0.215	0.04
FHL	logTG	0.8617	0.1196	7.2066	5.7357e-13	8.25941e-11	0.1393	0.0255
FHL	BMI	0.2816	0.0537	5.2413	1.5944e-07	2.29594e-05	0.0875	0.0164
FHL	SBP	0.1775	0.0241	7.3621	1.8105e-13	2.60712e-11	0.0541	0.0183
FHL	DBP	0.1588	0.0281	5.6604	1.5099e-08	2.17426e-06	0.0471	0.0106
FHL	AF	0.0821	0.031	2.6498	0.0081	1	0.002	0.0057
FHL	HT	0.3582	0.0435	8.238	1.7504e-16	2.52058e-14	0.0776	0.0136
FHL	FHL	1	1.5125e-06	661162	0	0	1.1038	0.0726
