# Supplementary material for: Evidence to shared genetic correlation of ischemic stroke and intracerebral hemorrhage and cardiovascular related traits
Source: PLoS One. 2025 Apr 23;20(4):e0320479. doi: 10.1371/journal.pone.0320479 (PMC12017486; doi:10.1371/journal.pone.0320479)
Supplement: S3 Table — (XLSX) [file pone.0320479.s003.xlsx]

## Sheet: Sheet1
Supplementary Table 3 LAVA local genetic correlations across 12 diseases or traits
Locus	Chromosome	Start base position	Stop base position	Phenotype1	Phenotype2	Rho	Rho.lower	Rho.upper	R2	R2.lower	R2.upper	P	Padj
1.1	1	7711795	8580987	SBP	DBP	0.927581	0.85765	0.98565	0.860406	0.73557	0.9715	1.95459e-08	0.00017216
1.1	1	7711795	8580987	SBP	HT	0.735833	0.52103	0.93198	0.54145	0.27147	0.86858	4.79134e-06	0.0422021
1.1	1	7711795	8580987	DBP	HT	0.656877	0.45771	0.82856	0.431487	0.2095	0.68651	2.41556e-06	0.0212763
1.1	1	7711795	8580987	BMI	HT	0.694446	0.47245	0.91603	0.482255	0.2232	0.83911	1.9661e-06	0.0173174
1.101	1	114664388	116207297	SBP	DBP	0.924411	0.88871	0.95291	0.854536	0.78981	0.90805	2.37295e-43	2.09009e-39
1.101	1	114664388	116207297	SBP	HT	0.910589	0.82722	0.99334	0.829172	0.68429	0.98672	1.21136e-23	1.06697e-19
1.101	1	114664388	116207297	DBP	HT	0.898188	0.81405	0.98128	0.806742	0.66268	0.96292	1.73851e-24	1.53128e-20
1.109	1	149716038	151146407	TC	LDL	1	0.96354	1	1	0.9284	1	2.19601e-11	1.93425e-07
1.109	1	149716038	151146407	logTG	HDL	-0.672271	-0.83496	-0.48905	0.451948	0.23917	0.69715	1.5918e-06	0.0140206
1.112	1	153410810	154685545	SBP	DBP	0.804469	0.68422	0.88749	0.64717	0.46816	0.78763	6.7872e-07	0.00597817
1.112	1	153410810	154685545	SBP	HT	0.986452	0.80731	1	0.973088	0.65175	1	5.07006e-07	0.00446571
1.112	1	153410810	154685545	DBP	HT	1	0.85303	1	1	0.72766	1	4.36972e-09	3.84885e-05
1.113	1	154685546	156813845	SBP	DBP	0.78117	0.67056	0.85912	0.610227	0.44965	0.73809	4.81224e-07	0.00423862
1.113	1	154685546	156813845	DBP	AF	-0.425689	-0.59344	-0.26509	0.181211	0.07027	0.35217	1.0859e-06	0.00956461
1.113	1	154685546	156813845	TC	LDL	1	0.91778	1	1	0.84232	1	1.28766e-06	0.0113417
1.118	1	161054077	161945442	TC	HDL	0.924925	0.65343	1	0.855487	0.42697	1	2.31391e-06	0.0203809
1.118	1	161054077	161945442	HDL	BMI	-0.899193	-1	-0.61954	0.808548	0.38383	1	2.18855e-06	0.0192767
1.13	1	10753428	11709173	SBP	DBP	0.93182	0.86348	0.98593	0.868289	0.7456	0.97206	7.09278e-09	6.24732e-05
1.13	1	10753428	11709173	SBP	HT	0.910855	0.75629	1	0.829657	0.57198	1	9.19403e-09	8.0981e-05
1.13	1	10753428	11709173	DBP	HT	1	0.85249	1	1	0.72673	1	1.85791e-09	1.63645e-05
1.14	1	11709174	13481025	SBP	DBP	0.98267	0.97183	0.99243	0.965641	0.94446	0.98492	5.89775e-236	5.19474e-232
1.14	1	11709174	13481025	SBP	HT	0.977091	0.93201	1	0.954707	0.86864	1	2.54515e-49	2.24177e-45
1.14	1	11709174	13481025	DBP	HT	0.98622	0.94391	1	0.97263	0.89096	1	7.75517e-47	6.83075e-43
1.156	1	202583885	204092537	SBP	DBP	0.856276	0.77507	0.91858	0.733208	0.60073	0.84379	1.46966e-11	1.29448e-07
1.156	1	202583885	204092537	DBP	HT	0.761486	0.58828	0.93246	0.579861	0.34608	0.86949	6.45519e-08	0.000568573
1.157	1	204092538	205009623	DBP	HT	0.985421	0.80536	1	0.971055	0.64861	1	4.86604e-08	0.000428601
1.158	1	205009624	205917548	logTG	HDL	-0.95653	-1	-0.78793	0.914949	0.62083	1	4.49825e-08	0.000396206
1.168	1	217352166	218563960	SBP	DBP	0.819791	0.72781	0.89221	0.672057	0.5297	0.79603	8.38889e-08	0.000738893
1.168	1	217352166	218563960	DBP	HT	0.819094	0.65668	0.99141	0.670915	0.43122	0.98289	7.66917e-09	6.755e-05
1.169	1	218563961	220073132	logTG	BMI	-0.821514	-1	-0.56729	0.674886	0.32182	1	3.1622e-08	0.000278527
1.169	1	218563961	220073132	HDL	BMI	0.929491	0.60001	1	0.863954	0.36001	1	8.9729e-07	0.00790333
1.17	1	15755231	16732168	SBP	DBP	0.931139	0.8799	0.97366	0.867021	0.77422	0.94801	4.05757e-13	3.57391e-09
1.17	1	15755231	16732168	SBP	TC	0.70096	0.52043	0.88019	0.491345	0.27085	0.77474	2.61378e-09	2.30222e-05
1.17	1	15755231	16732168	SBP	LDL	0.625253	0.42176	0.82535	0.390942	0.17788	0.68121	2.56726e-07	0.00226124
1.17	1	15755231	16732168	DBP	TC	0.658089	0.44182	0.86904	0.433081	0.19521	0.75523	4.93307e-07	0.00434505
1.17	1	15755231	16732168	TC	LDL	1	0.95716	1	1	0.91616	1	9.90465e-12	8.72402e-08
1.17	1	220073133	220978151	TC	logTG	-1	-1	-0.82252	1	0.67655	1	1.5198e-15	1.33864e-11
1.17	1	220073133	220978151	TC	LDL	1	0.97795	1	1	0.95639	1	1.62478e-36	1.43111e-32
1.17	1	220073133	220978151	TC	HDL	1	0.91663	1	1	0.84022	1	1.42903e-33	1.25869e-29
1.17	1	220073133	220978151	logTG	LDL	-1	-1	-0.81909	1	0.67091	1	3.2481e-15	2.86093e-11
1.17	1	220073133	220978151	logTG	HDL	-1	-1	-0.8953	1	0.80156	1	5.72062e-14	5.03872e-10
1.17	1	220073133	220978151	LDL	HDL	1	0.89288	1	1	0.79724	1	5.33489e-34	4.69897e-30
1.171	1	220978152	221856864	TC	LDL	1	0.96815	1	1	0.93732	1	1.12281e-23	9.88971e-20
1.171	1	220978152	221856864	TC	HDL	1	0.85266	1	1	0.72704	1	4.14e-16	3.64651e-12
1.171	1	220978152	221856864	logTG	HDL	-0.997823	-1	-0.83267	0.995651	0.69334	1	1.3655e-07	0.00120273
1.171	1	220978152	221856864	LDL	HDL	1	0.82428	1	1	0.67944	1	4.10259e-16	3.61356e-12
1.176	1	226534712	228045554	SBP	DBP	0.75034	0.62036	0.84006	0.56301	0.38485	0.70569	2.28441e-06	0.0201211
1.177	1	228045555	229075156	SBP	DBP	0.914618	0.8322	0.9754	0.836525	0.69256	0.95141	4.78223e-07	0.00421219
1.177	1	228045555	229075156	SBP	HT	0.800807	0.59456	1	0.641292	0.35351	1	1.54787e-06	0.0136336
1.177	1	228045555	229075156	DBP	HT	0.909857	0.73342	1	0.82784	0.5379	1	1.7417e-07	0.00153409
1.178	1	229075157	230227247	logTG	HDL	-1	-1	-0.79718	1	0.6355	1	8.56248e-08	0.000754183
1.179	1	230227248	231287764	SBP	DBP	0.882516	0.83905	0.92039	0.778835	0.70401	0.84713	1.19867e-38	1.05579e-34
1.179	1	230227248	231287764	SBP	HT	0.86879	0.76693	0.96906	0.754795	0.58818	0.93907	6.53046e-19	5.75203e-15
1.179	1	230227248	231287764	DBP	HT	0.813919	0.70392	0.92265	0.662464	0.49551	0.85129	2.47451e-16	2.17955e-12
1.179	1	230227248	231287764	logTG	HDL	-1	-1	-0.98051	1	0.96139	1	2.33202e-194	2.05404e-190
1.179	1	230227248	231287764	logTG	BMI	0.496453	0.34511	0.65654	0.246466	0.1191	0.43104	8.06687e-09	7.1053e-05
1.179	1	230227248	231287764	logTG	FHL	0.87231	0.75808	1	0.760925	0.57468	1	2.53234e-23	2.23049e-19
1.179	1	230227248	231287764	HDL	BMI	-0.459405	-0.62121	-0.30697	0.211053	0.09423	0.3859	1.13394e-07	0.000998774
1.179	1	230227248	231287764	HDL	FHL	-0.809177	-0.9504	-0.68414	0.654768	0.46805	0.90325	9.81264e-21	8.64297e-17
1.184	1	234365797	235097113	TC	LDL	1	0.99316	1	1	0.98637	1	0	0
1.184	1	234365797	235097113	TC	HDL	1	0.89832	1	1	0.80698	1	9.53451e-34	8.398e-30
1.184	1	234365797	235097113	TC	FHL	0.956149	0.84842	1	0.914221	0.71982	1	3.03976e-24	2.67742e-20
1.184	1	234365797	235097113	LDL	HDL	1	0.88718	1	1	0.78708	1	8.37658e-33	7.37809e-29
1.184	1	234365797	235097113	LDL	FHL	0.9563	0.84589	1	0.914509	0.71553	1	1.3537e-23	1.19234e-19
1.184	1	234365797	235097113	HDL	FHL	0.964382	0.7325	1	0.930032	0.53656	1	1.16512e-11	1.02624e-07
1.185	1	235097114	236199671	TC	LDL	1	0.93438	1	1	0.87307	1	1.89247e-07	0.00166689
1.195	1	243048004	244723196	SBP	DBP	0.846341	0.76761	0.91061	0.716294	0.58923	0.8292	4.08377e-13	3.59698e-09
1.195	1	243048004	244723196	DBP	HT	0.758986	0.59041	0.93872	0.57606	0.34858	0.88119	9.50918e-09	8.37569e-05
1.2	1	1376205	2215495	SBP	DBP	0.980402	0.93917	1	0.961189	0.88205	1	4.88788e-09	4.30524e-05
1.2	1	1376205	2215495	SBP	HT	0.999904	0.89858	1	0.999808	0.80744	1	1.57564e-07	0.00138782
1.2	1	1376205	2215495	DBP	HT	1	0.88223	1	1	0.77833	1	1.63011e-06	0.014358
1.24	1	22145630	22740287	SBP	DBP	0.871447	0.7567	0.95446	0.75942	0.5726	0.91099	4.73628e-06	0.0417172
1.25	1	22740288	23907045	TC	LDL	1	0.96182	1	1	0.92509	1	8.07954e-16	7.11646e-12
1.26	1	23907046	25885138	SBP	DBP	0.875269	0.80382	0.93055	0.766095	0.64613	0.86593	1.05205e-12	9.26646e-09
1.26	1	23907046	25885138	SBP	HT	0.810533	0.67812	0.94339	0.656964	0.45985	0.88999	8.66816e-12	7.63492e-08
1.26	1	23907046	25885138	DBP	HT	0.815377	0.69388	0.92944	0.664839	0.48146	0.86385	6.45828e-14	5.68845e-10
1.26	1	23907046	25885138	TC	logTG	0.822115	0.58869	1	0.675872	0.34655	1	1.04677e-06	0.00921995
1.26	1	23907046	25885138	TC	LDL	1	0.9432	1	1	0.88962	1	2.37417e-09	2.09117e-05
1.27	1	25885139	27992665	SBP	DBP	0.8634	0.78453	0.92202	0.745459	0.61549	0.85011	6.6745e-10	5.8789e-06
1.27	1	25885139	27992665	SBP	HDL	-0.55653	-0.74166	-0.37352	0.309726	0.13952	0.55006	7.88124e-08	0.00069418
1.27	1	25885139	27992665	SBP	HT	0.887276	0.74571	1	0.787258	0.55608	1	3.4367e-10	3.02705e-06
1.27	1	25885139	27992665	DBP	HDL	-0.533788	-0.71388	-0.36337	0.28493	0.13204	0.50962	9.04129e-08	0.000796357
1.27	1	25885139	27992665	DBP	HT	0.767478	0.607	0.92013	0.589022	0.36844	0.84664	2.00097e-08	0.000176245
1.27	1	25885139	27992665	TC	logTG	0.723843	0.58847	0.85136	0.523949	0.3463	0.72482	9.73776e-12	8.57702e-08
1.27	1	25885139	27992665	TC	LDL	1	0.97507	1	1	0.95076	1	1.90234e-37	1.67558e-33
1.27	1	25885139	27992665	TC	HDL	-0.551722	-0.7176	-0.39239	0.304397	0.15397	0.51496	1.58374e-09	1.39496e-05
1.27	1	25885139	27992665	TC	FHL	0.877873	0.68972	1	0.770661	0.47572	1	2.32037e-09	2.04378e-05
1.27	1	25885139	27992665	logTG	LDL	0.7982	0.6836	0.91014	0.637123	0.4673	0.82835	1.30998e-17	1.15383e-13
1.27	1	25885139	27992665	logTG	HDL	-0.992117	-1	-0.92808	0.984296	0.86132	1	5.54656e-25	4.88541e-21
1.27	1	25885139	27992665	logTG	FHL	1	0.81944	1	1	0.67148	1	2.0055e-13	1.76644e-09
1.27	1	25885139	27992665	LDL	HDL	-0.733151	-0.85147	-0.61129	0.53751	0.37368	0.72501	5.02227e-19	4.42362e-15
1.27	1	25885139	27992665	LDL	FHL	1	0.84408	1	1	0.71248	1	4.25422e-13	3.74712e-09
1.27	1	25885139	27992665	HDL	FHL	-1	-1	-0.83195	1	0.69214	1	1.26128e-13	1.11094e-09
1.27	1	25885139	27992665	HDL	HT	-0.750664	-0.92654	-0.5816	0.563497	0.33825	0.85849	1.2211e-11	1.07554e-07
1.36	1	38474037	40200950	SBP	DBP	0.793694	0.66448	0.88047	0.62995	0.44154	0.77522	3.91436e-06	0.0344777
1.36	1	38474037	40200950	DBP	HDL	-0.454239	-0.6395	-0.2765	0.206333	0.07645	0.40895	2.81819e-06	0.0248226
1.36	1	38474037	40200950	logTG	HDL	-1	-1	-0.92463	1	0.85493	1	3.45078e-28	3.03945e-24
1.36	1	38474037	40200950	logTG	BMI	0.656029	0.48321	0.83374	0.430375	0.23349	0.69513	1.4031e-09	1.23585e-05
1.36	1	38474037	40200950	logTG	FHL	0.632328	0.42294	0.85316	0.399839	0.17887	0.72788	7.70517e-07	0.00678671
1.36	1	38474037	40200950	logTG	HT	0.920521	0.73045	1	0.847359	0.53356	1	6.30243e-12	5.55118e-08
1.36	1	38474037	40200950	HDL	BMI	-0.59251	-0.72147	-0.46135	0.351068	0.21284	0.52052	1.51987e-13	1.3387e-09
1.36	1	38474037	40200950	HDL	HT	-0.715843	-0.90025	-0.55061	0.512432	0.30317	0.81045	3.19335e-12	2.8127e-08
1.36	1	38474037	40200950	BMI	HT	0.618709	0.42325	0.81319	0.382801	0.17914	0.66127	5.02671e-07	0.00442753
1.38	1	41093876	41977966	SBP	DBP	0.904097	0.81621	0.97077	0.817392	0.6662	0.9424	6.40802e-07	0.00564418
1.39	1	41977967	43512669	SBP	DBP	0.747777	0.64324	0.82186	0.55917	0.41376	0.67545	2.48941e-09	2.19267e-05
1.39	1	41977967	43512669	SBP	HT	0.617419	0.42012	0.80687	0.381206	0.1765	0.65104	5.23365e-06	0.046098
1.4	1	2983520	3582047	SBP	DBP	0.871941	0.79266	0.93031	0.760281	0.62831	0.86547	2.40938e-08	0.000212218
1.4	1	2983520	3582047	SBP	HT	0.73077	0.53655	0.90937	0.534025	0.28789	0.82694	1.24977e-06	0.011008
1.4	1	2983520	3582047	DBP	HT	0.76987	0.60258	0.92186	0.592699	0.3631	0.84982	4.69203e-08	0.000413274
1.4	1	43512670	45167235	SBP	DBP	0.754811	0.62559	0.84307	0.569739	0.39137	0.71077	4.59937e-06	0.0405113
1.4	1	43512670	45167235	DBP	HT	0.790595	0.60242	0.97017	0.625041	0.36291	0.94124	2.05476e-07	0.00180983
1.41	1	45167236	47257261	TC	LDL	1	0.91977	1	1	0.84597	1	6.20913e-07	0.005469
1.42	1	47257262	48105233	SBP	DBP	0.834694	0.72832	0.9103	0.696714	0.53045	0.82865	5.47242e-07	0.00482011
1.43	1	48105234	49185414	SBP	DBP	0.873792	0.77404	0.94314	0.763512	0.59914	0.88952	1.01546e-06	0.00894417
1.47	1	54771294	55727134	TC	LDL	1	0.99767	1	1	0.99535	1	0	0
1.47	1	54771294	55727134	TC	FHL	0.939138	0.88408	0.99573	0.881981	0.78159	0.99148	2.4059e-59	2.11912e-55
1.47	1	54771294	55727134	LDL	FHL	0.930912	0.87474	0.98725	0.866598	0.76517	0.97466	3.45808e-60	3.04588e-56
1.48	1	55727135	56799636	TC	LDL	1	0.99323	1	1	0.98651	1	3.94946e-297	3.47868e-293
1.48	1	55727135	56799636	TC	FHL	0.88977	0.74522	1	0.791691	0.55535	1	1.21112e-15	1.06675e-11
1.48	1	55727135	56799636	LDL	FHL	0.881355	0.73448	1	0.776787	0.53946	1	2.00023e-16	1.7618e-12
1.53	1	61377616	62778733	TC	logTG	0.949241	0.78605	1	0.901058	0.61788	1	1.17119e-11	1.03158e-07
1.53	1	61377616	62778733	TC	LDL	1	0.95162	1	1	0.90558	1	3.95992e-15	3.4879e-11
1.53	1	61377616	62778733	logTG	LDL	0.960209	0.77645	1	0.922002	0.60288	1	4.55444e-11	4.01155e-07
1.53	1	61377616	62778733	logTG	FHL	0.868261	0.60564	1	0.753877	0.3668	1	2.42281e-07	0.00213401
1.54	1	62778734	64344226	TC	logTG	1	0.9874	1	1	0.97495	1	0	0
1.54	1	62778734	64344226	TC	LDL	1	0.99098	1	1	0.98204	1	8.15363e-270	7.18172e-266
1.54	1	62778734	64344226	TC	FHL	1	0.94981	1	1	0.90215	1	6.31317e-58	5.56064e-54
1.54	1	62778734	64344226	logTG	LDL	1	0.97714	1	1	0.9548	1	9.37049e-146	8.25353e-142
1.54	1	62778734	64344226	logTG	FHL	1	0.94806	1	1	0.89882	1	1.41891e-62	1.24978e-58
1.54	1	62778734	64344226	LDL	FHL	1	0.94325	1	1	0.88972	1	1.798e-53	1.58368e-49
1.62	1	72513120	73992170	BMI	HT	0.755904	0.53337	1	0.57139	0.28448	1	1.04348e-06	0.00919097
1.67	1	77895395	79065286	DBP	BMI	-0.749527	-0.94434	-0.56574	0.56179	0.32006	0.89178	1.51345e-10	1.33305e-06
1.76	1	87667573	88656689	SBP	DBP	0.836856	0.73938	0.90951	0.700328	0.54669	0.82721	1.57765e-07	0.00138959
1.77	1	88656690	89753964	SBP	DBP	0.849656	0.74635	0.92744	0.721916	0.55704	0.86015	1.55278e-06	0.0136769
1.77	1	88656690	89753964	SBP	HT	0.812137	0.64313	0.97063	0.659567	0.41361	0.94212	3.10344e-08	0.000273351
1.77	1	88656690	89753964	DBP	HT	0.921431	0.74904	1	0.849035	0.56106	1	2.6284e-07	0.00231509
1.8	1	91870060	92904465	TC	LDL	1	0.94293	1	1	0.88913	1	1.6464e-10	1.45015e-06
1.81	1	92904466	94168576	TC	LDL	1	0.97733	1	1	0.95518	1	6.96112e-27	6.13135e-23
1.81	1	92904466	94168576	TC	HDL	0.476434	0.31356	0.63547	0.22699	0.09832	0.40382	3.29336e-07	0.00290079
1.81	1	92904466	94168576	logTG	HDL	-0.905967	-1	-0.76242	0.820777	0.58129	1	9.60712e-10	8.46195e-06
1.84	1	96147577	97721186	BMI	HT	0.654614	0.44423	0.93028	0.428519	0.19734	0.86543	2.89885e-06	0.0255331
1.95	1	107874654	109271449	TC	LDL	1	0.95271	1	1	0.90765	1	1.25827e-18	1.10828e-14
1.96	1	109271450	110224230	TC	LDL	0.983051	0.97943	0.98655	0.966389	0.95927	0.97327	0	0
1.96	1	109271450	110224230	TC	HDL	-0.449614	-0.53008	-0.37067	0.202153	0.13739	0.28099	4.26711e-24	3.75847e-20
1.96	1	109271450	110224230	TC	FHL	0.662907	0.61248	0.71379	0.439446	0.37513	0.50949	1.28787e-74	1.13436e-70
1.96	1	109271450	110224230	LDL	HDL	-0.424182	-0.50073	-0.34645	0.17993	0.12003	0.25073	1.14596e-22	1.00936e-18
1.96	1	109271450	110224230	LDL	FHL	0.579202	0.52334	0.63226	0.335475	0.27389	0.39975	5.9986e-62	5.28357e-58
1.96	1	109271450	110224230	HDL	BMI	-0.417352	-0.56134	-0.2758	0.174183	0.07606	0.3151	1.51625e-07	0.00133551
1.96	1	109271450	110224230	HDL	FHL	-0.799697	-0.86537	-0.73251	0.639516	0.53657	0.74886	1.41246e-46	1.24409e-42
1.97	1	110224231	111134062	DBP	HDL	1	0.77023	1	1	0.59325	1	3.08115e-11	2.71388e-07
1.97	1	110224231	111134062	TC	LDL	1	0.97699	1	1	0.9545	1	1.11533e-37	9.82383e-34
1.97	1	110224231	111134062	LDL	FHL	0.656445	0.44863	0.88871	0.43092	0.20127	0.78981	6.215e-07	0.00547417
1.98	1	111134063	112489248	SBP	DBP	0.804885	0.69009	0.88607	0.64784	0.47622	0.78511	5.04263e-07	0.00444155
1.99	1	112489249	113418037	SBP	DBP	0.963688	0.94237	0.98222	0.928695	0.88806	0.96475	4.93604e-85	4.34766e-81
1.99	1	112489249	113418037	SBP	HT	0.916625	0.84747	0.98303	0.840201	0.7182	0.96634	2.17844e-30	1.91877e-26
1.99	1	112489249	113418037	DBP	HT	0.852895	0.77778	0.9244	0.727431	0.60495	0.85452	8.56086e-29	7.54041e-25
2.1	2	10181	789195	HDL	BMI	-0.802027	-0.97588	-0.64687	0.643247	0.41844	0.95234	7.00367e-14	6.16883e-10
2.104	2	108417774	110097868	TC	LDL	1	0.91886	1	1	0.84431	1	1.49142e-07	0.00131364
2.105	2	110097869	112644828	SBP	DBP	0.927431	0.84781	0.98833	0.860127	0.71879	0.97679	5.20343e-07	0.00458318
2.11	2	117822517	118663653	TC	LDL	1	0.97851	1	1	0.95749	1	2.19495e-35	1.93331e-31
2.111	2	118663654	119635489	TC	LDL	1	0.98261	1	1	0.96552	1	1.79683e-79	1.58265e-75
2.113	2	121073753	122026817	SBP	DBP	0.905685	0.8253	0.96716	0.820265	0.68111	0.9354	5.27917e-08	0.000464989
2.113	2	121073753	122026817	SBP	logTG	0.846301	0.65598	1	0.716225	0.43032	1	8.74166e-11	7.69965e-07
2.113	2	121073753	122026817	SBP	HDL	-0.934353	-1	-0.69907	0.873016	0.4887	1	3.51679e-09	3.09759e-05
2.113	2	121073753	122026817	SBP	HT	0.779356	0.60761	0.94044	0.607395	0.36919	0.88442	3.06846e-08	0.00027027
2.113	2	121073753	122026817	DBP	logTG	0.839242	0.63544	1	0.704327	0.40378	1	5.87325e-10	5.17316e-06
2.113	2	121073753	122026817	DBP	HDL	-0.995559	-1	-0.74518	0.991138	0.55529	1	1.22835e-09	1.08193e-05
2.113	2	121073753	122026817	DBP	HT	0.917863	0.77206	1	0.842472	0.59608	1	8.78084e-10	7.73416e-06
2.113	2	121073753	122026817	TC	LDL	1	0.95725	1	1	0.91634	1	8.35055e-17	7.35516e-13
2.113	2	121073753	122026817	logTG	HDL	-1	-1	-0.85315	1	0.72787	1	4.47405e-13	3.94074e-09
2.113	2	121073753	122026817	logTG	FHL	0.8589	0.61806	1	0.737708	0.382	1	1.69784e-07	0.00149546
2.113	2	121073753	122026817	logTG	HT	0.712661	0.51246	0.92935	0.507886	0.26262	0.8637	1.29691e-08	0.000114232
2.113	2	121073753	122026817	HDL	HT	-0.964252	-1	-0.74929	0.929781	0.56143	1	4.19785e-10	3.69747e-06
2.119	2	126754028	127895644	SBP	DBP	0.874256	0.76287	0.95411	0.764324	0.58198	0.91033	4.57267e-06	0.0402761
2.12	2	7966710	8978798	TC	LDL	1	0.91762	1	1	0.84203	1	3.33458e-08	0.00029371
2.127	2	135160198	137061003	TC	LDL	1	0.95601	1	1	0.91396	1	1.81902e-09	1.60219e-05
2.135	2	144503689	145977920	SBP	DBP	0.811352	0.72196	0.87832	0.658292	0.52123	0.77144	1.46667e-11	1.29184e-07
2.135	2	144503689	145977920	SBP	HT	0.755496	0.57148	0.93147	0.570774	0.32659	0.86763	2.48153e-07	0.00218573
2.135	2	144503689	145977920	DBP	HT	0.712419	0.5433	0.87271	0.507541	0.29518	0.76161	4.50138e-08	0.000396482
2.136	2	145977921	147252196	SBP	DBP	0.880246	0.81281	0.93382	0.774833	0.66065	0.87202	2.39806e-13	2.11221e-09
2.136	2	145977921	147252196	DBP	HT	0.75101	0.57165	0.92824	0.564016	0.32678	0.86162	2.71249e-07	0.00238916
2.144	2	157556097	159040979	TC	LDL	1	0.9652	1	1	0.93162	1	6.28789e-23	5.53837e-19
2.146	2	160200380	161432089	logTG	BMI	0.880459	0.65905	1	0.775208	0.43435	1	2.05995e-08	0.00018144
2.146	2	160200380	161432089	logTG	HT	0.91041	0.6066	1	0.828847	0.36796	1	2.83694e-06	0.0249878
2.146	2	160200380	161432089	HDL	BMI	-0.783446	-1	-0.57503	0.613788	0.33066	1	1.47135e-08	0.000129597
2.147	2	161432090	163607635	SBP	HT	0.860124	0.69252	1	0.739813	0.47958	1	3.28382e-08	0.000289239
2.147	2	161432090	163607635	BMI	HT	0.602653	0.39363	0.80967	0.363191	0.15495	0.65557	5.46747e-06	0.0481575
2.148	2	163607636	164702312	SBP	HT	0.798374	0.61193	0.98057	0.637401	0.37446	0.96151	2.33822e-07	0.0020595
2.149	2	164702313	165917788	SBP	DBP	0.93253	0.9085	0.95306	0.869612	0.82537	0.90832	1.5138e-103	1.33336e-99
2.149	2	164702313	165917788	SBP	logTG	0.281035	0.17439	0.38797	0.0789806	0.03041	0.15052	1.11215e-06	0.00979582
2.149	2	164702313	165917788	SBP	HDL	-0.315253	-0.43236	-0.19579	0.0993843	0.03834	0.18693	7.08064e-07	0.00623663
2.149	2	164702313	165917788	SBP	BMI	-0.639898	-0.78595	-0.49857	0.409469	0.24857	0.61772	1.51112e-13	1.33099e-09
2.149	2	164702313	165917788	SBP	HT	0.902175	0.8179	0.98743	0.813919	0.66896	0.97502	1.52234e-22	1.34088e-18
2.149	2	164702313	165917788	DBP	logTG	0.29989	0.18609	0.41129	0.0899339	0.03463	0.16916	1.03016e-06	0.00907365
2.149	2	164702313	165917788	DBP	HDL	-0.363796	-0.48928	-0.23888	0.132348	0.05706	0.23939	8.21735e-08	0.000723784
2.149	2	164702313	165917788	DBP	BMI	-0.617084	-0.77186	-0.46156	0.380792	0.21303	0.59577	1.51735e-11	1.33648e-07
2.149	2	164702313	165917788	DBP	HT	0.896394	0.80956	0.98339	0.803522	0.65538	0.96705	5.13787e-20	4.52544e-16
2.149	2	164702313	165917788	logTG	HDL	-1	-1	-0.96464	1	0.93052	1	1.34696e-61	1.1864e-57
2.149	2	164702313	165917788	logTG	BMI	-0.478423	-0.64778	-0.32035	0.228889	0.10263	0.41962	5.62367e-08	0.000495333
2.149	2	164702313	165917788	HDL	BMI	0.477819	0.30806	0.65375	0.228311	0.0949	0.42739	5.87579e-07	0.0051754
2.153	2	169224446	170155561	TC	LDL	1	0.97214	1	1	0.94507	1	3.83159e-40	3.37486e-36
2.153	2	169224446	170155561	TC	FHL	0.798575	0.58446	1	0.637722	0.3416	1	7.43349e-08	0.000654742
2.153	2	169224446	170155561	LDL	FHL	0.80496	0.58357	1	0.64796	0.34055	1	1.90391e-07	0.00167696
2.16	2	174927564	176734750	BMI	HT	0.605121	0.39967	0.80423	0.366172	0.15974	0.64678	2.1753e-06	0.01916
2.161	2	176734751	178149981	SBP	DBP	0.722865	0.61232	0.80317	0.522535	0.37494	0.64508	1.96047e-06	0.0172678
2.161	2	176734751	178149981	SBP	HT	0.780147	0.63887	0.91263	0.60863	0.40816	0.83289	4.05726e-11	3.57363e-07
2.161	2	176734751	178149981	DBP	HT	0.923611	0.79936	1	0.853057	0.63898	1	2.48165e-13	2.18584e-09
2.166	2	182307878	183352290	SBP	DBP	0.932699	0.89028	0.96911	0.869928	0.79259	0.93918	6.07889e-22	5.35429e-18
2.166	2	182307878	183352290	SBP	HT	0.814913	0.66248	0.95965	0.664084	0.43888	0.92093	8.49138e-10	7.47921e-06
2.166	2	182307878	183352290	DBP	HT	0.80293	0.67182	0.93371	0.644697	0.45134	0.87182	4.77219e-11	4.20334e-07
2.174	2	191051955	193033982	SBP	DBP	0.728278	0.60671	0.81342	0.530389	0.36809	0.66166	1.18403e-07	0.00104289
2.174	2	191051955	193033982	DBP	HT	0.825116	0.65327	0.99369	0.680816	0.42676	0.98743	2.54349e-08	0.000224031
2.181	2	202504863	203639686	TC	LDL	1	0.97853	1	1	0.95752	1	8.82391e-47	7.7721e-43
2.181	2	202504863	203639686	TC	HDL	0.778177	0.56055	1	0.60556	0.31421	1	2.65589e-08	0.000233931
2.182	2	203639687	205038119	SBP	BMI	-0.794247	-1	-0.53699	0.630829	0.28835	1	6.59184e-07	0.00580609
2.182	2	203639687	205038119	TC	LDL	1	0.96386	1	1	0.92904	1	4.62182e-16	4.0709e-12
2.185	2	207726595	208674588	SBP	DBP	0.839538	0.75321	0.90257	0.704825	0.56733	0.81464	1.94818e-08	0.000171596
2.185	2	207726595	208674588	SBP	HT	0.686813	0.50066	0.85876	0.471712	0.25066	0.73747	5.56393e-07	0.00490071
2.185	2	207726595	208674588	DBP	HT	0.678005	0.49041	0.84545	0.459691	0.24051	0.71478	1.11506e-06	0.00982145
2.193	2	215899571	217566011	SBP	TC	-0.939974	-1	-0.69034	0.883552	0.47657	1	4.54209e-10	4.00067e-06
2.193	2	215899571	217566011	SBP	LDL	-0.839768	-1	-0.60485	0.70521	0.36584	1	1.94307e-09	1.71146e-05
2.193	2	215899571	217566011	TC	LDL	1	0.92963	1	1	0.86421	1	5.11811e-12	4.50803e-08
2.195	2	218396259	219678783	SBP	DBP	0.859912	0.80029	0.90784	0.739448	0.64047	0.82418	1.90324e-17	1.67637e-13
2.195	2	218396259	219678783	SBP	HT	0.743874	0.56076	0.92892	0.553348	0.31445	0.8629	2.23644e-07	0.00196986
2.195	2	218396259	219678783	DBP	HT	0.681163	0.49783	0.8662	0.463984	0.24784	0.75031	5.92318e-07	0.00521714
2.195	2	218396259	219678783	TC	logTG	0.741242	0.52017	0.97829	0.54944	0.27058	0.95705	2.46636e-06	0.0217237
2.195	2	218396259	219678783	logTG	HDL	-0.919381	-1	-0.76548	0.845262	0.58595	1	5.46255e-09	4.81141e-05
2.203	2	226242843	227557841	SBP	DBP	0.960651	0.89771	1	0.922851	0.80588	1	2.79375e-07	0.00246073
2.203	2	226242843	227557841	SBP	logTG	0.799136	0.65272	0.95662	0.638618	0.42605	0.91513	2.27128e-15	2.00054e-11
2.203	2	226242843	227557841	SBP	HDL	-0.802528	-0.96145	-0.65662	0.644051	0.43115	0.92439	8.36756e-16	7.37015e-12
2.203	2	226242843	227557841	SBP	FHL	1	0.76358	1	1	0.58306	1	1.03959e-12	9.15671e-09
2.203	2	226242843	227557841	DBP	logTG	0.749637	0.56307	0.95548	0.561955	0.31705	0.91294	5.3488e-11	4.71122e-07
2.203	2	226242843	227557841	DBP	HDL	-0.733345	-0.9435	-0.54856	0.537795	0.30091	0.8902	8.04267e-11	7.08398e-07
2.203	2	226242843	227557841	logTG	HDL	-1	-1	-0.96587	1	0.9329	1	3.67816e-72	3.23972e-68
2.203	2	226242843	227557841	logTG	FHL	0.996683	0.83271	1	0.993376	0.69341	1	8.95149e-14	7.88447e-10
2.203	2	226242843	227557841	HDL	FHL	-0.930084	-1	-0.74924	0.865056	0.56136	1	1.29107e-12	1.13717e-08
2.21	2	234115093	234945577	TC	LDL	1	0.96754	1	1	0.93614	1	1.96838e-29	1.73375e-25
2.24	2	20064518	21084898	TC	logTG	0.713221	0.64945	0.77304	0.508684	0.42178	0.59759	2.14461e-52	1.88897e-48
2.24	2	20064518	21084898	TC	LDL	0.985868	0.97811	0.99317	0.971936	0.95669	0.98639	0	0
2.24	2	20064518	21084898	TC	FHL	0.932043	0.86829	0.99547	0.868705	0.75393	0.99097	3.7943e-46	3.34202e-42
2.24	2	20064518	21084898	logTG	LDL	0.640967	0.57156	0.70694	0.410839	0.32668	0.49977	2.9683e-41	2.61448e-37
2.24	2	20064518	21084898	logTG	HDL	-0.486226	-0.59377	-0.36693	0.236415	0.13464	0.35256	1.10046e-10	9.69285e-07
2.24	2	20064518	21084898	logTG	FHL	0.789059	0.68914	0.88729	0.622614	0.47491	0.78729	1.94529e-26	1.71341e-22
2.24	2	20064518	21084898	LDL	HDL	-0.365886	-0.4808	-0.24852	0.133873	0.06176	0.23117	1.93576e-09	1.70502e-05
2.24	2	20064518	21084898	LDL	FHL	0.933922	0.87167	0.99773	0.872211	0.75981	0.99547	3.00028e-48	2.64265e-44
2.25	2	21084899	22429640	TC	logTG	0.501152	0.45425	0.54867	0.251153	0.20634	0.30103	1.79713e-63	1.58291e-59
2.25	2	21084899	22429640	TC	LDL	0.987398	0.98403	0.99063	0.974955	0.96831	0.98134	0	0
2.25	2	21084899	22429640	TC	HDL	-0.469696	-0.53321	-0.40638	0.220614	0.16514	0.28431	1.89318e-38	1.66751e-34
2.25	2	21084899	22429640	TC	FHL	0.932962	0.90647	0.95759	0.870418	0.8217	0.91697	1.08134e-172	9.52444e-169
2.25	2	21084899	22429640	logTG	LDL	0.495281	0.44704	0.54296	0.245303	0.19985	0.29481	8.59012e-65	7.56618e-61
2.25	2	21084899	22429640	logTG	HDL	-0.984654	-1	-0.9656	0.969543	0.93238	1	2.92272e-137	2.57433e-133
2.25	2	21084899	22429640	logTG	FHL	0.698002	0.64132	0.75127	0.487207	0.41129	0.56441	3.03682e-77	2.67483e-73
2.25	2	21084899	22429640	LDL	HDL	-0.492282	-0.55032	-0.43137	0.242342	0.18608	0.30286	6.75156e-44	5.94677e-40
2.25	2	21084899	22429640	LDL	FHL	0.901696	0.87159	0.93002	0.813055	0.75967	0.86493	4.25142e-159	3.74465e-155
2.25	2	21084899	22429640	HDL	FHL	-0.66351	-0.72889	-0.5975	0.440246	0.357	0.53128	2.46174e-53	2.1683e-49
2.26	2	22429641	23538527	TC	LDL	1	0.94303	1	1	0.8893	1	2.73429e-11	2.40836e-07
2.28	2	24669225	25895394	SBP	DBP	0.898528	0.8361	0.94788	0.807353	0.69907	0.89848	1.54416e-11	1.3601e-07
2.28	2	24669225	25895394	SBP	BMI	-0.637106	-0.78745	-0.48708	0.405904	0.23725	0.62008	3.83796e-12	3.38048e-08
2.28	2	24669225	25895394	DBP	BMI	-0.69031	-0.83088	-0.55561	0.476528	0.3087	0.69036	2.11022e-15	1.85868e-11
2.29	2	25895395	26894102	SBP	DBP	0.88269	0.81153	0.93542	0.779141	0.65858	0.87502	3.67447e-11	3.23647e-07
2.29	2	25895395	26894102	SBP	HT	0.873576	0.72057	1	0.763134	0.51922	1	2.78712e-09	2.4549e-05
2.29	2	25895395	26894102	DBP	HT	0.952194	0.82022	1	0.906673	0.67276	1	2.17782e-09	1.91822e-05
2.29	2	25895395	26894102	TC	logTG	0.863766	0.73379	0.99671	0.746092	0.53845	0.99344	4.14964e-13	3.655e-09
2.29	2	25895395	26894102	TC	LDL	1	0.93018	1	1	0.86523	1	7.51413e-08	0.000661845
2.29	2	25895395	26894102	logTG	LDL	0.710599	0.48851	0.9439	0.504951	0.23865	0.89096	8.63922e-07	0.00760942
2.3	2	26894103	28819510	SBP	DBP	0.952458	0.91173	0.98716	0.907176	0.83125	0.97448	4.61284e-20	4.06299e-16
2.3	2	26894103	28819510	SBP	logTG	0.311468	0.19829	0.42887	0.0970125	0.03932	0.18393	2.62969e-07	0.00231623
2.3	2	26894103	28819510	SBP	HT	0.763983	0.64261	0.87779	0.58367	0.41295	0.77052	4.10052e-13	3.61174e-09
2.3	2	26894103	28819510	DBP	HT	0.744063	0.60323	0.87426	0.55363	0.36389	0.76433	3.0817e-10	2.71436e-06
2.3	2	26894103	28819510	TC	logTG	0.955513	0.93753	0.97319	0.913004	0.87896	0.94709	4.88701e-268	4.30448e-264
2.3	2	26894103	28819510	TC	LDL	1	0.98459	1	1	0.96941	1	4.01706e-131	3.53823e-127
2.3	2	26894103	28819510	TC	BMI	-0.330313	-0.45554	-0.20557	0.109107	0.04226	0.20752	9.292e-07	0.00818439
2.3	2	26894103	28819510	TC	FHL	0.929784	0.88552	0.97257	0.864499	0.78414	0.9459	1.07238e-74	9.44552e-71
2.3	2	26894103	28819510	logTG	LDL	0.923308	0.87938	0.96777	0.852498	0.77331	0.93658	1.32368e-78	1.1659e-74
2.3	2	26894103	28819510	logTG	BMI	-0.341326	-0.45983	-0.21839	0.116503	0.04769	0.21144	6.1578e-08	0.000542379
2.3	2	26894103	28819510	logTG	FHL	0.906291	0.86129	0.9502	0.821364	0.74181	0.90288	3.1229e-86	2.75065e-82
2.3	2	26894103	28819510	LDL	FHL	0.926194	0.86342	0.9862	0.857835	0.7455	0.97258	9.01126e-48	7.93712e-44
2.41	2	36867390	37603360	SBP	DBP	0.934098	0.8669	0.98901	0.872539	0.75152	0.97813	5.13459e-08	0.000452255
2.42	2	37603361	38887393	SBP	DBP	0.912117	0.85561	0.95934	0.831958	0.73207	0.92033	7.01021e-14	6.17459e-10
2.42	2	37603361	38887393	SBP	HT	0.865842	0.71824	1	0.749682	0.51587	1	1.79241e-10	1.57875e-06
2.42	2	37603361	38887393	DBP	HT	0.823277	0.68192	0.95996	0.677785	0.46502	0.92153	2.52514e-11	2.22414e-07
2.44	2	40087419	40786176	SBP	DBP	0.958723	0.91299	0.99996	0.919149	0.83355	0.99991	2.04688e-12	1.80289e-08
2.44	2	40087419	40786176	SBP	HT	0.829948	0.61459	1	0.688813	0.37772	1	2.29074e-06	0.0201768
2.44	2	40087419	40786176	DBP	HT	0.844942	0.64066	1	0.713926	0.41045	1	1.30645e-06	0.0115072
2.47	2	42307419	43295776	SBP	DBP	0.92753	0.885	0.96324	0.860312	0.78322	0.92782	2.25466e-26	1.9859e-22
2.47	2	42307419	43295776	SBP	HT	0.869357	0.74343	0.99261	0.755782	0.55269	0.98527	1.57501e-12	1.38727e-08
2.47	2	42307419	43295776	DBP	HT	0.783565	0.65848	0.90154	0.613975	0.4336	0.81277	5.07466e-13	4.46976e-09
2.47	2	42307419	43295776	TC	LDL	1	0.90693	1	1	0.82252	1	1.67338e-06	0.0147391
2.48	2	43295777	44104110	SBP	DBP	0.930416	0.88495	0.97017	0.865674	0.78314	0.94122	1.51906e-21	1.33799e-17
2.48	2	43295777	44104110	SBP	HT	0.926975	0.81294	1	0.859282	0.66087	1	1.21857e-13	1.07332e-09
2.48	2	43295777	44104110	DBP	HT	0.808634	0.6912	0.9177	0.653889	0.47775	0.84217	1.34663e-13	1.18611e-09
2.48	2	43295777	44104110	TC	logTG	0.841451	0.69521	1	0.708039	0.48332	1	2.16943e-16	1.91083e-12
2.48	2	43295777	44104110	TC	LDL	1	0.99775	1	1	0.9955	1	0	0
2.48	2	43295777	44104110	TC	FHL	0.962866	0.91516	1	0.92711	0.83752	1	1.69053e-61	1.48902e-57
2.48	2	43295777	44104110	logTG	LDL	0.829758	0.68261	1	0.688498	0.46596	1	2.45527e-16	2.1626e-12
2.48	2	43295777	44104110	logTG	FHL	0.885199	0.71387	1	0.783578	0.50961	1	7.92834e-12	6.98328e-08
2.48	2	43295777	44104110	LDL	FHL	0.957174	0.90847	1	0.916182	0.82531	1	2.63769e-61	2.32328e-57
2.49	2	44104111	45189468	TC	LDL	1	0.98277	1	1	0.96584	1	4.95383e-82	4.36333e-78
2.51	2	45850048	46499326	SBP	DBP	0.554386	0.40228	0.66612	0.307344	0.16183	0.44372	3.70857e-06	0.0326651
2.51	2	45850048	46499326	HT	AIS	0.809903	0.50745	1	0.655943	0.2575	1	2.66259e-06	0.0234521
2.56	2	49849186	50756240	logTG	BMI	0.997744	0.80797	1	0.995493	0.65281	1	2.02433e-11	1.78303e-07
2.66	2	57952946	59251996	HDL	BMI	-1	-1	-0.81278	1	0.66061	1	1.16703e-17	1.02792e-13
2.66	2	57952946	59251996	BMI	HT	0.762218	0.55996	1	0.580976	0.31355	1	2.45134e-08	0.000215914
2.67	2	59251997	60775066	HDL	BMI	-0.981256	-1	-0.79373	0.962863	0.63001	1	8.26802e-15	7.28247e-11
2.69	2	62429911	63672118	TC	LDL	1	0.97214	1	1	0.94506	1	8.12548e-33	7.15692e-29
2.7	2	63672119	64696089	TC	LDL	1	0.93005	1	1	0.865	1	1.94296e-09	1.71136e-05
2.71	2	64696090	65938002	SBP	DBP	0.785864	0.67743	0.86437	0.617582	0.4589	0.74713	6.60975e-08	0.000582187
2.71	2	64696090	65938002	SBP	logTG	0.737369	0.56465	0.91677	0.543714	0.31883	0.84046	8.67343e-12	7.63956e-08
2.71	2	64696090	65938002	SBP	HDL	-0.814293	-1	-0.61587	0.663073	0.3793	1	1.06295e-10	9.36246e-07
2.71	2	64696090	65938002	SBP	HT	0.847619	0.65962	1	0.718458	0.4351	1	9.94646e-08	0.000876084
2.71	2	64696090	65938002	TC	LDL	1	0.94326	1	1	0.88974	1	7.10091e-12	6.25448e-08
2.71	2	64696090	65938002	logTG	HDL	-0.78296	-0.9238	-0.63283	0.613027	0.40047	0.85341	6.4697e-10	5.69851e-06
2.71	2	64696090	65938002	logTG	FHL	0.721981	0.49286	0.99336	0.521256	0.24291	0.98677	6.32459e-07	0.0055707
2.71	2	64696090	65938002	logTG	AF	0.872828	0.68414	1	0.761829	0.46805	1	1.93494e-12	1.7043e-08
2.71	2	64696090	65938002	logTG	HT	0.810635	0.57796	1	0.657128	0.33404	1	2.59486e-08	0.000228555
2.71	2	64696090	65938002	HDL	AF	-1	-1	-0.80021	1	0.64034	1	5.66687e-17	4.99138e-13
2.71	2	64696090	65938002	HDL	HT	-0.886476	-1	-0.63828	0.78584	0.4074	1	5.61433e-08	0.00049451
2.75	2	68877775	70756283	SBP	DBP	0.886128	0.82202	0.93589	0.785222	0.67572	0.87589	6.67491e-15	5.87926e-11
2.75	2	68877775	70756283	SBP	HT	0.796267	0.63694	0.95486	0.634042	0.40569	0.91176	3.45219e-09	3.04069e-05
2.75	2	68877775	70756283	DBP	HT	0.659761	0.48711	0.81953	0.435285	0.23728	0.67163	1.14326e-07	0.00100698
2.75	2	68877775	70756283	BMI	HT	0.655056	0.42052	0.88519	0.429098	0.17684	0.78356	4.19503e-06	0.0369498
2.78	2	72160303	73544290	SBP	DBP	0.944541	0.87762	1	0.892157	0.77021	1	1.14856e-06	0.0101165
2.9	2	84395900	85992794	SBP	DBP	0.645619	0.49747	0.75136	0.416824	0.24748	0.56454	3.41295e-06	0.0300613
2.91	2	85992795	86867032	SBP	DBP	0.911314	0.82276	0.97453	0.830493	0.67693	0.94971	1.47814e-06	0.0130195
2.92	2	86867033	88547312	TC	LDL	1	0.92166	1	1	0.84946	1	5.37786e-06	0.0473682
3.104	3	118903054	119759983	TC	LDL	1	0.94718	1	1	0.89715	1	1.47675e-10	1.30072e-06
3.104	3	118903054	119759983	TC	HDL	1	0.8212	1	1	0.67437	1	1.49455e-13	1.3164e-09
3.104	3	118903054	119759983	LDL	HDL	0.950918	0.67783	1	0.904245	0.45946	1	3.6089e-08	0.000317872
3.105	3	119759984	120574477	TC	HDL	1	0.80756	1	1	0.65215	1	6.96407e-11	6.13395e-07
3.107	3	121362443	122340832	TC	LDL	1	0.94994	1	1	0.90238	1	6.75893e-11	5.95327e-07
3.109	3	123518508	124823006	SBP	DBP	0.855897	0.78096	0.91604	0.73256	0.6099	0.83912	2.10271e-13	1.85207e-09
3.112	3	125992651	127495173	TC	LDL	1	0.94994	1	1	0.90238	1	3.82592e-13	3.36987e-09
3.114	3	129091976	130242360	TC	LDL	1	0.91878	1	1	0.84415	1	3.41317e-06	0.0300632
3.116	3	131373471	132124018	TC	LDL	1	0.94677	1	1	0.89638	1	4.27587e-10	3.76619e-06
3.117	3	132124019	132925967	TC	LDL	1	0.97407	1	1	0.94881	1	1.90216e-28	1.67542e-24
3.119	3	133718494	135288394	SBP	DBP	0.9064	0.85321	0.95011	0.821561	0.72796	0.90271	3.39581e-18	2.99103e-14
3.119	3	133718494	135288394	SBP	HT	0.717456	0.55377	0.8757	0.514744	0.30666	0.76685	2.50024e-08	0.000220221
3.119	3	133718494	135288394	DBP	HT	0.757887	0.60781	0.89889	0.574392	0.36943	0.808	6.58098e-10	5.79653e-06
3.12	3	135288395	137372141	logTG	HDL	-1	-1	-0.87945	1	0.77344	1	1.68059e-15	1.48026e-11
3.12	3	135288395	137372141	logTG	BMI	0.898889	0.72418	1	0.808002	0.52443	1	2.49581e-11	2.19831e-07
3.12	3	135288395	137372141	HDL	BMI	-0.978108	-1	-0.81469	0.956695	0.66372	1	6.06741e-13	5.34417e-09
3.125	3	141898979	142976707	TC	logTG	0.989188	0.80025	1	0.978492	0.64039	1	6.53358e-09	5.75478e-05
3.125	3	141898979	142976707	TC	LDL	1	0.94582	1	1	0.89457	1	4.28296e-08	0.000377243
3.125	3	141898979	142976707	logTG	LDL	0.918869	0.6798	1	0.844319	0.46213	1	1.11827e-06	0.00984972
3.13	3	11226368	11997658	SBP	DBP	0.891063	0.81739	0.94734	0.793994	0.66812	0.89746	4.27088e-10	3.76179e-06
3.13	3	11226368	11997658	SBP	HT	0.87374	0.69194	1	0.763421	0.47878	1	3.96074e-08	0.000348862
3.13	3	11226368	11997658	DBP	HT	0.81951	0.61571	1	0.671596	0.3791	1	1.44408e-06	0.0127195
3.13	3	11226368	11997658	TC	LDL	1	0.92107	1	1	0.84837	1	1.76938e-07	0.00155847
3.13	3	147358244	148638308	SBP	DBP	0.861901	0.75735	0.93576	0.742873	0.57358	0.87565	1.42012e-06	0.0125084
3.13	3	147358244	148638308	SBP	HT	0.822556	0.61013	1	0.676598	0.37226	1	2.19092e-06	0.0192976
3.13	3	147358244	148638308	DBP	HT	0.75744	0.54635	0.95733	0.573715	0.2985	0.91647	2.87126e-06	0.0252901
3.132	3	149998412	151131307	SBP	DBP	0.723124	0.58958	0.81437	0.522909	0.3476	0.6632	4.06588e-07	0.00358123
3.132	3	149998412	151131307	SBP	HT	0.797718	0.61469	0.98376	0.636353	0.37785	0.96778	2.33143e-07	0.00205352
3.132	3	149998412	151131307	DBP	HT	0.747138	0.55771	0.9315	0.558215	0.31104	0.8677	6.47486e-07	0.00570306
3.135	3	153406719	155046423	SBP	DBP	0.907437	0.85306	0.95008	0.823443	0.72771	0.90264	5.1698e-18	4.55356e-14
3.135	3	153406719	155046423	SBP	HT	0.906401	0.72864	1	0.821563	0.53092	1	1.53232e-08	0.000134967
3.135	3	153406719	155046423	DBP	HT	0.768802	0.56948	0.9791	0.591056	0.3243	0.95863	1.24749e-06	0.0109879
3.138	3	156795411	157633700	logTG	HDL	-0.94547	-1	-0.82951	0.893913	0.68809	1	5.07429e-11	4.46943e-07
3.138	3	156795411	157633700	HDL	HT	-0.819434	-1	-0.59383	0.671472	0.35263	1	1.28666e-07	0.00113329
3.139	3	157633701	158460058	SBP	DBP	0.905202	0.80851	0.97442	0.819391	0.65369	0.9495	4.27258e-06	0.0376329
3.14	3	11997659	12859209	SBP	TC	0.584593	0.3739	0.81054	0.341749	0.1398	0.65698	1.74019e-06	0.0153276
3.14	3	11997659	12859209	SBP	logTG	0.872861	0.69116	1	0.761887	0.47771	1	3.56256e-11	3.1379e-07
3.14	3	11997659	12859209	TC	logTG	0.366231	0.23366	0.49024	0.134125	0.0546	0.24034	1.0413e-06	0.00917177
3.14	3	11997659	12859209	TC	LDL	1	0.98584	1	1	0.97188	1	2.49885e-70	2.20099e-66
3.14	3	11997659	12859209	TC	HDL	0.570589	0.43865	0.6977	0.325572	0.19241	0.48678	4.31366e-12	3.79947e-08
3.14	3	11997659	12859209	TC	FHL	0.773463	0.56747	1	0.598245	0.32202	1	1.04373e-07	0.000919317
3.14	3	11997659	12859209	logTG	HDL	-0.604495	-0.72296	-0.47225	0.365414	0.22302	0.52267	1.99367e-10	1.75602e-06
3.14	3	11997659	12859209	logTG	FHL	0.733393	0.49977	1	0.537866	0.24977	1	9.94517e-07	0.00875971
3.14	3	11997659	12859209	LDL	HDL	0.568794	0.4204	0.71814	0.323527	0.17673	0.51573	5.05465e-11	4.45214e-07
3.14	3	11997659	12859209	LDL	FHL	0.814048	0.60839	1	0.662673	0.37014	1	5.95589e-08	0.000524595
3.149	3	167118894	168972662	SBP	DBP	0.894272	0.83819	0.93918	0.799722	0.70257	0.88206	1.3477e-17	1.18705e-13
3.149	3	167118894	168972662	SBP	HT	0.936156	0.82484	1	0.876388	0.68036	1	1.04014e-14	9.16155e-11
3.149	3	167118894	168972662	DBP	HT	0.84367	0.72006	0.96439	0.711779	0.51848	0.93004	4.30647e-13	3.79314e-09
3.15	3	168972663	170174578	SBP	DBP	0.91247	0.88172	0.93877	0.832602	0.77742	0.88129	1.33475e-86	1.17565e-82
3.15	3	168972663	170174578	SBP	HT	0.996002	0.92725	1	0.992019	0.85979	1	9.38455e-28	8.26591e-24
3.15	3	168972663	170174578	DBP	HT	0.924049	0.84386	1	0.853867	0.71211	1	4.99623e-22	4.40068e-18
3.16	3	14312008	15150876	SBP	DBP	0.832082	0.76383	0.88457	0.692361	0.58344	0.78246	2.22512e-16	1.95989e-12
3.16	3	14312008	15150876	SBP	HT	0.825064	0.68186	0.97052	0.680731	0.46494	0.9419	8.07692e-10	7.11415e-06
3.16	3	14312008	15150876	DBP	HT	0.824612	0.68778	0.96402	0.679985	0.47304	0.92934	1.05691e-10	9.30926e-07
3.161	3	183203156	184524268	SBP	DBP	0.785412	0.67891	0.86037	0.616873	0.46091	0.74023	9.16467e-09	8.07224e-05
3.161	3	183203156	184524268	SBP	HT	0.666634	0.46453	0.84617	0.4444	0.21579	0.716	1.66146e-06	0.0146341
3.162	3	184524269	185709996	SBP	DBP	0.995438	0.95076	1	0.990897	0.90395	1	2.46454e-09	2.17077e-05
3.163	3	185709997	186602045	TC	HDL	1	0.82416	1	1	0.67924	1	2.4878e-16	2.19125e-12
3.163	3	185709997	186602045	HDL	BMI	0.532596	0.36199	0.7056	0.283658	0.13104	0.49787	8.32679e-09	7.33424e-05
3.165	3	187939200	189451805	SBP	DBP	0.82254	0.69435	0.90922	0.676573	0.48213	0.82668	4.09605e-06	0.036078
3.21	3	20754843	21790867	SBP	HT	0.729209	0.5053	0.93549	0.531746	0.25532	0.87514	5.52421e-06	0.0486572
3.21	3	20754843	21790867	DBP	HT	0.862643	0.63823	1	0.744152	0.40734	1	3.14047e-06	0.0276613
3.25	3	24270190	25516193	TC	logTG	0.851736	0.63055	1	0.725453	0.39759	1	2.24422e-07	0.00197671
3.25	3	24270190	25516193	TC	LDL	1	0.92399	1	1	0.85376	1	6.66161e-09	5.86755e-05
3.27	3	26905341	27614908	SBP	DBP	0.901501	0.85037	0.94205	0.812704	0.72312	0.88745	3.24137e-25	2.855e-21
3.27	3	26905341	27614908	SBP	HT	0.932979	0.86141	1	0.870451	0.74203	1	7.16803e-22	6.3136e-18
3.27	3	26905341	27614908	DBP	HT	0.98929	0.91794	1	0.978695	0.84261	1	1.66793e-18	1.46911e-14
3.32	3	32378806	33020868	TC	LDL	1	0.96153	1	1	0.92454	1	2.01355e-14	1.77353e-10
3.4	3	2140012	3128152	BMI	HT	0.670619	0.43558	0.91453	0.44973	0.18973	0.83636	3.63074e-06	0.0319796
3.4	3	40897628	42301657	DBP	HT	0.628555	0.44141	0.80531	0.395081	0.19485	0.64852	1.88519e-06	0.0166048
3.42	3	44141694	45844191	BMI	HT	0.793733	0.56395	1	0.630012	0.31804	1	3.19092e-07	0.00281056
3.44	3	47588462	50387742	SBP	DBP	0.948788	0.91245	0.98014	0.900198	0.83256	0.96067	3.43287e-25	3.02367e-21
3.44	3	47588462	50387742	SBP	HT	0.911521	0.78991	1	0.83087	0.62395	1	2.97384e-11	2.61936e-07
3.44	3	47588462	50387742	DBP	HT	0.928648	0.82256	1	0.862386	0.67661	1	3.09613e-13	2.72707e-09
3.44	3	47588462	50387742	HDL	BMI	-0.467579	-0.62259	-0.3069	0.21863	0.09419	0.38762	2.22952e-07	0.00196376
3.46	3	51953969	54074844	SBP	DBP	0.83011	0.77345	0.8767	0.689083	0.59822	0.76861	2.05089e-26	1.80642e-22
3.46	3	51953969	54074844	SBP	HT	0.871245	0.78708	0.94886	0.759067	0.6195	0.90034	2.03141e-25	1.78927e-21
3.46	3	51953969	54074844	DBP	TC	-0.655387	-0.96276	-0.41189	0.429532	0.16965	0.92691	1.07457e-06	0.00946481
3.46	3	51953969	54074844	DBP	HT	0.789766	0.69491	0.87944	0.623731	0.48289	0.77341	1.05177e-18	9.26399e-15
3.46	3	51953969	54074844	TC	LDL	1	0.91418	1	1	0.83573	1	1.90306e-06	0.0167622
3.46	3	51953969	54074844	logTG	HDL	-0.995416	-1	-0.90417	0.990854	0.81752	1	5.17811e-15	4.56088e-11
3.46	3	51953969	54074844	HDL	BMI	-0.413626	-0.55516	-0.26552	0.171086	0.0705	0.30821	4.51645e-07	0.00397809
3.46	3	51953969	54074844	BMI	HT	0.571074	0.44574	0.69057	0.326126	0.19868	0.47688	7.12874e-13	6.27899e-09
3.49	3	55616626	56954878	SBP	DBP	0.8768	0.78218	0.94598	0.768779	0.61181	0.89488	8.26445e-07	0.00727933
3.5	3	56954879	58557718	TC	LDL	1	0.97091	1	1	0.94266	1	9.4931e-27	8.36152e-23
3.54	3	61277588	62609818	BMI	HT	0.657492	0.48311	0.84061	0.432295	0.23339	0.70663	4.6611e-09	4.1055e-05
3.62	3	69784970	71223281	SBP	DBP	0.809644	0.69717	0.89331	0.655523	0.48605	0.798	5.72115e-07	0.00503919
3.75	3	84698481	85807679	SBP	BMI	-0.743642	-0.99204	-0.52412	0.553003	0.2747	0.98414	7.89902e-08	0.000695746
3.76	3	85807680	86660979	SBP	BMI	-0.766192	-1	-0.51262	0.58705	0.26278	1	2.05904e-06	0.018136
4.1	4	106479156	108131206	SBP	DBP	0.927189	0.86825	0.97552	0.85968	0.75386	0.95164	3.2734e-10	2.88321e-06
4.1	4	106479156	108131206	SBP	HT	0.973848	0.84041	1	0.94838	0.70629	1	3.84103e-11	3.38318e-07
4.1	4	106479156	108131206	DBP	HT	1	0.87306	1	1	0.76223	1	2.23038e-10	1.96452e-06
4.103	4	109978983	111733579	SBP	DBP	0.904354	0.85107	0.94863	0.817856	0.72432	0.8999	8.09329e-15	7.12857e-11
4.103	4	109978983	111733579	SBP	HT	0.922785	0.80894	1	0.851532	0.65438	1	6.64791e-14	5.85548e-10
4.103	4	109978983	111733579	DBP	HT	0.940931	0.84853	1	0.88535	0.72001	1	1.68563e-19	1.4847e-15
4.13	4	137400032	138537344	SBP	DBP	0.931364	0.86789	0.98316	0.867438	0.75322	0.9666	1.10952e-09	9.77265e-06
4.13	4	137400032	138537344	DBP	HT	0.829203	0.62062	1	0.687577	0.38517	1	1.62514e-06	0.0143142
4.134	4	142807915	144401042	SBP	HT	0.863791	0.66671	1	0.746134	0.4445	1	1.22409e-06	0.0107818
4.143	4	155044410	156520288	SBP	DBP	0.906931	0.85694	0.95186	0.822524	0.73434	0.90604	1.64034e-24	1.44481e-20
4.143	4	155044410	156520288	SBP	HT	0.80079	0.67662	0.93111	0.641264	0.45782	0.86697	2.86775e-13	2.52591e-09
4.143	4	155044410	156520288	DBP	HT	0.74144	0.57902	0.8934	0.549733	0.33527	0.79816	4.44733e-08	0.000391721
4.144	4	156520289	157597309	SBP	DBP	0.957514	0.9269	0.98525	0.916834	0.85914	0.97072	2.96824e-37	2.61443e-33
4.144	4	156520289	157597309	SBP	HT	0.935494	0.82299	1	0.87515	0.67732	1	3.01269e-15	2.65358e-11
4.144	4	156520289	157597309	DBP	HT	0.982618	0.88778	1	0.965538	0.78815	1	1.47343e-17	1.2978e-13
4.2	4	812416	1529267	logTG	HDL	-1	-1	-0.81428	1	0.66305	1	1.25041e-06	0.0110136
4.22	4	17290237	18753263	SBP	DBP	0.862831	0.75832	0.93351	0.744477	0.57505	0.87143	1.91586e-06	0.0168749
4.29	4	25832019	27385580	logTG	LDL	0.817156	0.61601	1	0.667744	0.37946	1	9.80015e-09	8.63197e-05
4.3	4	1529268	2468935	SBP	DBP	0.933707	0.85552	0.99082	0.871809	0.73192	0.98172	7.0762e-07	0.00623272
4.4	4	2468936	3549229	SBP	logTG	0.731533	0.55342	0.91528	0.53514	0.30628	0.83774	9.09413e-11	8.01011e-07
4.4	4	2468936	3549229	SBP	HT	0.906066	0.73877	1	0.820955	0.54578	1	2.76838e-08	0.000243839
4.4	4	2468936	3549229	TC	logTG	1	0.92387	1	1	0.85353	1	1.18166e-30	1.04081e-26
4.4	4	2468936	3549229	TC	LDL	1	0.95889	1	1	0.91947	1	3.52184e-18	3.10204e-14
4.4	4	2468936	3549229	TC	FHL	1	0.85251	1	1	0.72677	1	4.05398e-13	3.57075e-09
4.4	4	2468936	3549229	logTG	LDL	0.964721	0.84649	1	0.930687	0.71655	1	6.98225e-17	6.14997e-13
4.4	4	2468936	3549229	logTG	FHL	1	0.84902	1	1	0.72084	1	1.0836e-15	9.54435e-12
4.4	4	2468936	3549229	logTG	HT	0.785038	0.60342	0.99024	0.616285	0.36412	0.98058	6.34209e-11	5.58611e-07
4.4	4	2468936	3549229	LDL	FHL	0.974241	0.78557	1	0.949146	0.61713	1	1.44278e-09	1.2708e-05
4.45	4	39820062	40590541	SBP	DBP	0.897374	0.80986	0.9633	0.805281	0.65587	0.92795	5.4977e-07	0.00484237
4.45	4	39820062	40590541	TC	LDL	1	0.94374	1	1	0.89065	1	3.25728e-10	2.86901e-06
4.7	4	69603369	70516836	TC	LDL	1	0.94233	1	1	0.88799	1	1.23779e-06	0.0109025
4.75	4	76497359	78045637	DBP	HT	0.733169	0.53335	0.92607	0.537536	0.28446	0.8576	1.72854e-06	0.015225
4.75	4	76497359	78045637	TC	LDL	1	0.92017	1	1	0.84672	1	5.35365e-07	0.00471549
4.78	4	79880102	81206182	SBP	DBP	0.985388	0.97496	0.99517	0.97099	0.95054	0.99037	6.47057e-205	5.69928e-201
4.78	4	79880102	81206182	SBP	AF	0.67501	0.47949	0.90155	0.455639	0.22991	0.81279	2.68346e-09	2.36359e-05
4.78	4	79880102	81206182	SBP	HT	0.944324	0.90118	0.98334	0.891747	0.81212	0.96695	2.0138e-64	1.77376e-60
4.78	4	79880102	81206182	DBP	AF	0.644406	0.45097	0.87121	0.415259	0.20337	0.759	2.08623e-08	0.000183755
4.78	4	79880102	81206182	DBP	HT	0.965197	0.9278	1	0.931606	0.86082	1	6.78809e-66	5.97895e-62
4.78	4	79880102	81206182	AF	HT	0.661894	0.45637	0.88973	0.438103	0.20827	0.79163	3.88283e-08	0.000342
4.79	4	81206183	82655623	SBP	DBP	0.900958	0.83179	0.95224	0.811726	0.69188	0.90677	2.80284e-09	2.46874e-05
4.79	4	81206183	82655623	SBP	HT	0.898365	0.76075	1	0.80706	0.57873	1	7.74318e-10	6.82019e-06
4.79	4	81206183	82655623	DBP	HT	1	0.89204	1	1	0.79573	1	1.36656e-12	1.20367e-08
4.82	4	85437806	86931670	SBP	DBP	0.883925	0.80069	0.95435	0.781324	0.6411	0.91079	8.65124e-09	7.62001e-05
4.83	4	86931671	88502717	TC	logTG	1	0.86924	1	1	0.75558	1	3.31895e-17	2.92333e-13
4.83	4	86931671	88502717	TC	HDL	-0.965517	-1	-0.64412	0.932224	0.41489	1	7.24092e-07	0.0063778
4.83	4	86931671	88502717	TC	FHL	1	0.77081	1	1	0.59415	1	3.56285e-08	0.000313816
4.83	4	86931671	88502717	logTG	HDL	-1	-1	-0.86298	1	0.74473	1	2.24663e-11	1.97883e-07
4.83	4	86931671	88502717	logTG	FHL	1	0.83925	1	1	0.70434	1	8.85755e-16	7.80173e-12
4.85	4	89244555	90236971	logTG	HDL	-1	-1	-0.86295	1	0.74468	1	2.5832e-11	2.27528e-07
4.95	4	100333335	101132995	TC	LDL	1	0.94937	1	1	0.9013	1	1.65209e-10	1.45516e-06
4.96	4	101132996	102544803	SBP	DBP	0.874936	0.79006	0.93926	0.765514	0.62419	0.8822	1.52802e-08	0.000134588
4.96	4	101132996	102544803	SBP	BMI	-0.648135	-0.90202	-0.4153	0.42008	0.17247	0.81363	2.28193e-06	0.0200992
4.96	4	101132996	102544803	DBP	BMI	-0.665737	-0.88288	-0.45908	0.443206	0.21075	0.77947	5.08743e-08	0.000448101
4.97	4	102544804	104384534	SBP	DBP	0.889901	0.84512	0.92821	0.791924	0.71423	0.86157	1.42922e-37	1.25886e-33
4.97	4	102544804	104384534	SBP	TC	0.811293	0.65803	0.97702	0.658196	0.43301	0.95457	1.35426e-14	1.19283e-10
4.97	4	102544804	104384534	SBP	logTG	-0.631582	-0.91726	-0.39654	0.398895	0.15725	0.84136	3.07231e-06	0.0270609
4.97	4	102544804	104384534	SBP	LDL	0.652628	0.42015	0.91913	0.425924	0.17653	0.8448	1.09966e-06	0.00968581
4.97	4	102544804	104384534	SBP	HDL	0.873999	0.75626	0.99716	0.763875	0.57193	0.99433	3.34587e-25	2.94704e-21
4.97	4	102544804	104384534	SBP	BMI	-0.816326	-0.95895	-0.67756	0.666389	0.45908	0.91958	8.00984e-19	7.05507e-15
4.97	4	102544804	104384534	SBP	HT	0.624235	0.46273	0.76904	0.389669	0.21412	0.59142	3.99737e-08	0.000352088
4.97	4	102544804	104384534	DBP	TC	0.795534	0.66539	0.93536	0.632874	0.44274	0.87489	1.45067e-18	1.27775e-14
4.97	4	102544804	104384534	DBP	LDL	0.629211	0.42357	0.86178	0.395906	0.17941	0.74267	6.20926e-08	0.000546912
4.97	4	102544804	104384534	DBP	HDL	0.782386	0.68155	0.88041	0.612127	0.46451	0.77513	5.59151e-31	4.925e-27
4.97	4	102544804	104384534	DBP	BMI	-0.715818	-0.83558	-0.59569	0.512396	0.35485	0.6982	1.60318e-20	1.41208e-16
4.97	4	102544804	104384534	DBP	HT	0.704415	0.57927	0.82434	0.496201	0.33555	0.67953	2.04563e-13	1.80179e-09
4.97	4	102544804	104384534	TC	LDL	1	0.93502	1	1	0.87427	1	1.90789e-09	1.68047e-05
4.97	4	102544804	104384534	TC	HDL	0.985103	0.8782	1	0.970429	0.77124	1	4.57239e-23	4.02736e-19
4.97	4	102544804	104384534	TC	BMI	-0.748292	-0.91987	-0.58495	0.559941	0.34217	0.84616	4.75061e-13	4.18434e-09
4.97	4	102544804	104384534	TC	HT	0.563195	0.35315	0.78522	0.317188	0.12472	0.61657	1.83705e-06	0.0161807
4.97	4	102544804	104384534	logTG	HDL	-0.952673	-1	-0.8206	0.907586	0.67338	1	6.20018e-13	5.46112e-09
4.97	4	102544804	104384534	logTG	BMI	0.860773	0.6673	1	0.74093	0.44529	1	1.60717e-10	1.4156e-06
4.97	4	102544804	104384534	LDL	HDL	0.930585	0.73099	1	0.865989	0.53435	1	9.08217e-14	7.99958e-10
4.97	4	102544804	104384534	LDL	BMI	-0.678973	-0.96331	-0.44947	0.461005	0.20202	0.92797	2.77039e-07	0.00244016
4.97	4	102544804	104384534	HDL	BMI	-0.889257	-0.99168	-0.78917	0.790777	0.62278	0.98343	3.22232e-27	2.83822e-23
4.97	4	102544804	104384534	HDL	HT	0.612494	0.43953	0.78815	0.375149	0.19319	0.62117	3.24213e-10	2.85567e-06
5.105	5	122005292	123191941	SBP	DBP	0.654188	0.57547	0.72184	0.427962	0.33117	0.52105	3.28335e-22	2.89197e-18
5.105	5	122005292	123191941	SBP	HT	0.925852	0.82749	1	0.857203	0.68475	1	2.10147e-16	1.85097e-12
5.105	5	122005292	123191941	DBP	BMI	-0.567083	-0.77619	-0.368	0.321584	0.13542	0.60247	2.77346e-07	0.00244286
5.105	5	122005292	123191941	DBP	HT	0.782535	0.6677	0.89457	0.61236	0.44583	0.80025	8.09833e-15	7.13301e-11
5.11	5	126992837	128067414	SBP	DBP	0.91214	0.85759	0.95639	0.832	0.73547	0.91467	1.57501e-11	1.38727e-07
5.11	5	126992837	128067414	SBP	HT	0.837055	0.67888	0.99811	0.700661	0.46087	0.99622	8.4587e-09	7.45042e-05
5.11	5	126992837	128067414	DBP	HT	0.975096	0.84774	1	0.950812	0.71866	1	1.43481e-10	1.26378e-06
5.113	5	130573818	132554690	SBP	DBP	0.813086	0.68915	0.90945	0.66111	0.47493	0.8271	2.42564e-06	0.021365
5.113	5	130573818	132554690	DBP	TC	0.59947	0.38835	0.81517	0.359365	0.15082	0.6645	1.57306e-06	0.0138555
5.113	5	130573818	132554690	DBP	HT	0.855722	0.69322	1	0.732261	0.48055	1	2.66825e-08	0.000235019
5.113	5	130573818	132554690	TC	LDL	1	0.95783	1	1	0.91744	1	1.3984e-12	1.23171e-08
5.113	5	130573818	132554690	logTG	HDL	-1	-1	-0.89761	1	0.80571	1	3.77969e-12	3.32915e-08
5.113	5	130573818	132554690	logTG	HT	0.723457	0.50226	0.97004	0.52339	0.25227	0.94098	4.25633e-07	0.00374898
5.118	5	139408117	141253830	SBP	DBP	0.810667	0.70393	0.89322	0.657182	0.49552	0.79785	1.73953e-07	0.00153218
5.119	5	141253831	142532956	SBP	DBP	0.844134	0.77141	0.90092	0.712562	0.59508	0.81166	4.18746e-14	3.68831e-10
5.119	5	141253831	142532956	SBP	HT	0.706765	0.53317	0.86989	0.499517	0.28427	0.7567	8.69386e-08	0.000765755
5.119	5	141253831	142532956	DBP	HT	0.731664	0.56994	0.88319	0.535333	0.32484	0.78002	7.19696e-09	6.33908e-05
5.123	5	147180172	148662214	SBP	DBP	0.917979	0.88746	0.9439	0.842685	0.78759	0.89095	5.4679e-67	4.81613e-63
5.123	5	147180172	148662214	SBP	HT	0.861143	0.78306	0.93614	0.741567	0.61318	0.87635	3.03452e-27	2.67281e-23
5.123	5	147180172	148662214	DBP	HT	0.873375	0.79826	0.94405	0.762784	0.63722	0.89122	2.11782e-30	1.86538e-26
5.124	5	148662215	149850203	TC	LDL	1	0.90421	1	1	0.81759	1	1.42211e-06	0.0125259
5.131	5	155459557	156345451	TC	logTG	1	0.95567	1	1	0.91331	1	6.06538e-55	5.34239e-51
5.131	5	155459557	156345451	TC	LDL	1	0.98631	1	1	0.97281	1	2.03564e-85	1.79299e-81
5.131	5	155459557	156345451	TC	FHL	0.927767	0.80747	1	0.860751	0.65201	1	2.60721e-17	2.29643e-13
5.131	5	155459557	156345451	logTG	LDL	1	0.94788	1	1	0.89848	1	7.93807e-50	6.99185e-46
5.131	5	155459557	156345451	logTG	FHL	0.995178	0.87108	1	0.99038	0.75877	1	1.51253e-15	1.33224e-11
5.131	5	155459557	156345451	LDL	FHL	0.935285	0.80977	1	0.874759	0.65573	1	9.24325e-16	8.14145e-12
5.132	5	156345452	157191081	TC	logTG	1	0.97131	1	1	0.94345	1	5.90557e-94	5.20163e-90
5.132	5	156345452	157191081	TC	LDL	1	0.99168	1	1	0.98343	1	8.3028e-201	7.31311e-197
5.132	5	156345452	157191081	TC	FHL	0.97151	0.87484	1	0.943832	0.76534	1	1.28256e-23	1.12968e-19
5.132	5	156345452	157191081	logTG	LDL	1	0.96647	1	1	0.93406	1	6.11583e-82	5.38682e-78
5.132	5	156345452	157191081	logTG	FHL	1	0.89945	1	1	0.80901	1	1.68523e-23	1.48435e-19
5.132	5	156345452	157191081	LDL	FHL	0.962587	0.86152	1	0.926573	0.74222	1	2.23455e-22	1.96819e-18
5.133	5	157191082	158484775	SBP	DBP	0.918973	0.89667	0.93847	0.844511	0.80402	0.88073	6.87697e-174	6.05724e-170
5.133	5	157191082	158484775	SBP	HT	0.892135	0.84189	0.93917	0.795905	0.70877	0.88204	1.12462e-64	9.90565e-61
5.133	5	157191082	158484775	DBP	HT	0.927194	0.88175	0.97081	0.859688	0.77748	0.94247	1.86713e-67	1.64457e-63
5.133	5	157191082	158484775	logTG	HDL	-1	-1	-0.88665	1	0.78615	1	4.69549e-16	4.13579e-12
5.133	5	157191082	158484775	logTG	FHL	0.676458	0.43962	0.9392	0.457596	0.19327	0.8821	4.05711e-06	0.035735
5.134	5	158484776	159663733	SBP	DBP	0.848037	0.76221	0.90923	0.719167	0.58096	0.8267	1.19997e-09	1.05693e-05
5.141	5	166863414	168342743	BMI	FHL	0.464412	0.30346	0.62929	0.215678	0.09209	0.39601	1.56792e-07	0.00138102
5.145	5	172285683	173606995	DBP	AF	0.509779	0.35888	0.66158	0.259874	0.12879	0.43769	1.21108e-09	1.06672e-05
5.15	5	13608148	14910295	SBP	DBP	0.873576	0.77825	0.94143	0.763135	0.60568	0.8863	5.59811e-07	0.00493082
5.3	5	31679465	32727914	SBP	DBP	0.945369	0.91096	0.97632	0.893723	0.82985	0.9532	4.7735e-43	4.2045e-39
5.3	5	31679465	32727914	SBP	HT	0.864787	0.77714	0.95231	0.747857	0.60394	0.9069	2.45444e-23	2.16187e-19
5.3	5	31679465	32727914	DBP	HT	0.824005	0.71411	0.92949	0.678984	0.50995	0.86396	6.92526e-16	6.09977e-12
5.31	5	32727915	33971056	SBP	DBP	0.967172	0.95241	0.98041	0.935421	0.90708	0.96121	5.9492e-182	5.24006e-178
5.31	5	32727915	33971056	SBP	HT	0.960561	0.91926	1	0.922677	0.84504	1	2.3172e-61	2.04099e-57
5.31	5	32727915	33971056	DBP	HT	0.939751	0.89199	0.98463	0.883133	0.79565	0.9695	7.18894e-58	6.33202e-54
5.35	5	37925488	39438985	SBP	DBP	0.85789	0.74744	0.93846	0.735976	0.55867	0.8807	1.12767e-06	0.00993252
5.35	5	37925488	39438985	DBP	HT	0.79098	0.59698	0.99454	0.625649	0.35638	0.98911	7.78478e-07	0.00685683
5.46	5	52837226	53747856	SBP	DBP	0.885328	0.77661	0.96497	0.783805	0.60313	0.93117	2.95484e-06	0.0260262
5.46	5	52837226	53747856	SBP	logTG	0.881681	0.7072	1	0.777362	0.50013	1	2.09503e-12	1.8453e-08
5.46	5	52837226	53747856	SBP	HDL	-0.952153	-1	-0.74654	0.906595	0.55732	1	5.59636e-11	4.92927e-07
5.46	5	52837226	53747856	SBP	HT	0.739331	0.53821	0.92721	0.54661	0.28967	0.85971	1.52817e-06	0.0134601
5.46	5	52837226	53747856	DBP	logTG	0.870607	0.65327	1	0.757957	0.42676	1	2.93517e-09	2.5853e-05
5.46	5	52837226	53747856	DBP	HDL	-0.977484	-1	-0.72572	0.955474	0.52667	1	2.85925e-09	2.51843e-05
5.46	5	52837226	53747856	logTG	HDL	-1	-1	-0.8955	1	0.80192	1	7.1063e-18	6.25923e-14
5.46	5	52837226	53747856	logTG	BMI	-0.719412	-1	-0.45985	0.517553	0.21146	1	7.59055e-07	0.00668576
5.46	5	52837226	53747856	logTG	HT	0.640524	0.43302	0.86082	0.410271	0.1875	0.74102	3.46244e-07	0.00304972
5.46	5	52837226	53747856	HDL	HT	-0.779731	-1	-0.55342	0.60798	0.30628	1	1.05511e-07	0.000929341
5.48	5	55221399	55968966	SBP	DBP	0.885818	0.81954	0.9361	0.784674	0.67165	0.87629	4.12597e-12	3.63415e-08
5.48	5	55221399	55968966	SBP	logTG	0.700424	0.57854	0.82296	0.490594	0.33471	0.67726	2.26704e-19	1.99681e-15
5.48	5	55221399	55968966	SBP	HDL	-0.702885	-0.84138	-0.57104	0.494047	0.32609	0.70793	2.32941e-16	2.05174e-12
5.48	5	55221399	55968966	SBP	FHL	0.62632	0.45313	0.80182	0.392276	0.20533	0.64292	1.59138e-09	1.40169e-05
5.48	5	55221399	55968966	SBP	HT	0.795522	0.66717	0.91334	0.632856	0.44511	0.83419	4.42151e-13	3.89447e-09
5.48	5	55221399	55968966	DBP	logTG	0.489755	0.34565	0.63444	0.23986	0.11947	0.40251	1.32204e-09	1.16445e-05
5.48	5	55221399	55968966	DBP	HDL	-0.483503	-0.64871	-0.32002	0.233775	0.10241	0.42082	6.19021e-08	0.000545234
5.48	5	55221399	55968966	DBP	FHL	0.523726	0.33363	0.7153	0.274289	0.11131	0.51166	1.27325e-06	0.0112148
5.48	5	55221399	55968966	DBP	HT	0.742409	0.59551	0.87639	0.551172	0.35463	0.76806	1.86046e-10	1.63869e-06
5.48	5	55221399	55968966	TC	logTG	0.56025	0.40139	0.71814	0.313881	0.16111	0.51573	9.20677e-09	8.10932e-05
5.48	5	55221399	55968966	TC	LDL	1	0.92982	1	1	0.86457	1	2.85874e-09	2.51798e-05
5.48	5	55221399	55968966	logTG	LDL	0.633446	0.46356	0.83027	0.401254	0.21489	0.68935	1.80293e-08	0.000158802
5.48	5	55221399	55968966	logTG	HDL	-1	-1	-0.96871	1	0.9384	1	6.71695e-80	5.91629e-76
5.48	5	55221399	55968966	logTG	FHL	0.873977	0.77966	0.97036	0.763836	0.60787	0.94159	4.41172e-29	3.88584e-25
5.48	5	55221399	55968966	logTG	HT	0.693349	0.57485	0.81023	0.480733	0.33046	0.65648	1.15849e-19	1.0204e-15
5.48	5	55221399	55968966	HDL	FHL	-0.823903	-0.9371	-0.71198	0.678816	0.50692	0.87815	1.46746e-22	1.29254e-18
5.48	5	55221399	55968966	HDL	HT	-0.70144	-0.83357	-0.56855	0.492018	0.32325	0.69483	1.19463e-16	1.05223e-12
5.48	5	55221399	55968966	FHL	HT	0.670085	0.50665	0.83739	0.449015	0.2567	0.70122	7.7849e-11	6.85694e-07
5.49	5	55968967	56896890	SBP	DBP	0.89521	0.80983	0.96024	0.801401	0.65583	0.92205	1.89067e-06	0.016653
5.5	5	56896891	57895012	SBP	DBP	0.931235	0.85474	1	0.867199	0.73058	1	1.60647e-07	0.00141498
5.5	5	56896891	57895012	DBP	HT	0.808994	0.61485	1	0.654472	0.37804	1	1.10691e-06	0.00974966
5.54	5	60930754	62180368	SBP	DBP	0.917677	0.83276	0.99028	0.842131	0.69349	0.98065	1.34707e-06	0.011865
5.58	5	65606871	67096191	SBP	DBP	0.826761	0.70805	0.91508	0.683533	0.50134	0.83738	2.0379e-06	0.0179498
5.59	5	67096192	68006993	SBP	DBP	0.767484	0.6437	0.85361	0.589032	0.41435	0.72865	1.93902e-06	0.0170789
5.6	5	68006994	71468651	SBP	HT	0.830143	0.64096	1	0.689138	0.41083	1	2.52881e-07	0.00222738
5.61	5	71468652	73314061	TC	LDL	1	0.95421	1	1	0.91053	1	1.08338e-13	9.54241e-10
5.62	5	73314062	74245354	TC	LDL	1	0.97779	1	1	0.95607	1	2.50418e-46	2.20568e-42
5.62	5	73314062	74245354	TC	BMI	-0.743423	-0.98125	-0.54261	0.552678	0.29443	0.96284	2.78587e-09	2.45379e-05
5.62	5	73314062	74245354	LDL	BMI	-0.702714	-0.93923	-0.49773	0.493808	0.24773	0.88215	5.24707e-09	4.62162e-05
5.63	5	74245355	75239302	DBP	TC	0.62205	0.42884	0.83062	0.386946	0.1839	0.68993	2.10436e-08	0.000185352
5.63	5	74245355	75239302	DBP	LDL	0.558685	0.36062	0.77646	0.312129	0.13004	0.60289	1.40153e-06	0.0123447
5.63	5	74245355	75239302	DBP	HDL	1	0.70587	1	1	0.49825	1	2.81036e-09	2.47537e-05
5.63	5	74245355	75239302	DBP	BMI	-0.999527	-1	-0.8344	0.999054	0.69623	1	1.97399e-13	1.73869e-09
5.63	5	74245355	75239302	TC	LDL	1	0.99704	1	1	0.99408	1	0	0
5.63	5	74245355	75239302	TC	BMI	-0.708683	-0.79732	-0.61897	0.502232	0.38312	0.63573	8.73202e-31	7.69116e-27
5.63	5	74245355	75239302	TC	FHL	1	0.87783	1	1	0.77058	1	7.36989e-20	6.4914e-16
5.63	5	74245355	75239302	LDL	BMI	-0.670748	-0.76529	-0.57784	0.449903	0.3339	0.58567	6.60417e-28	5.81695e-24
5.63	5	74245355	75239302	LDL	FHL	1	0.87884	1	1	0.77235	1	2.82824e-20	2.49111e-16
5.63	5	74245355	75239302	HDL	BMI	-1	-1	-0.82265	1	0.67675	1	3.95698e-12	3.48531e-08
5.64	5	75239303	75959515	TC	LDL	1	0.96951	1	1	0.93995	1	3.68594e-30	3.24658e-26
5.64	5	75239303	75959515	LDL	BMI	-0.677383	-0.97426	-0.43129	0.458848	0.18601	0.94918	9.93479e-07	0.00875056
5.74	5	86493764	87943482	SBP	DBP	0.898511	0.81583	0.95809	0.807322	0.66558	0.91794	1.93741e-07	0.00170647
5.74	5	86493764	87943482	SBP	HT	0.714809	0.51075	0.90046	0.510953	0.26086	0.81082	5.66599e-06	0.049906
5.74	5	86493764	87943482	DBP	HT	0.755298	0.56382	0.92667	0.570475	0.31789	0.85872	8.55492e-07	0.00753517
5.74	5	86493764	87943482	BMI	HT	0.609283	0.41192	0.79835	0.371226	0.16967	0.63737	1.7068e-06	0.0150335
5.75	5	87943483	89584466	SBP	DBP	0.927207	0.88038	0.96595	0.859714	0.77507	0.93305	7.03831e-21	6.19934e-17
5.75	5	87943483	89584466	SBP	HT	0.665631	0.47549	0.84573	0.443065	0.22609	0.71525	1.05826e-06	0.00932115
5.75	5	87943483	89584466	DBP	HT	0.727773	0.55384	0.89483	0.529654	0.30674	0.80072	6.60923e-08	0.000582141
5.8	5	95117260	96467377	SBP	DBP	0.821214	0.71277	0.8956	0.674393	0.50804	0.8021	4.33159e-07	0.00381526
5.8	5	95117260	96467377	BMI	HT	0.58584	0.3895	0.78625	0.343208	0.15171	0.61819	8.37083e-07	0.00737303
6.103	6	96480154	98173003	SBP	DBP	0.921974	0.84391	0.99509	0.850035	0.71218	0.99021	1.20276e-07	0.00105939
6.103	6	96480154	98173003	SBP	HT	0.692576	0.4872	0.87901	0.479661	0.23737	0.77265	2.82159e-06	0.0248526
6.103	6	96480154	98173003	BMI	HT	0.684889	0.49333	0.88325	0.469073	0.24337	0.78013	8.15356e-08	0.000718166
6.105	6	99678877	100878645	TC	LDL	1	0.95621	1	1	0.91433	1	1.66349e-16	1.4652e-12
6.11	6	11790672	13352326	SBP	HT	0.645656	0.44749	0.83902	0.416872	0.20025	0.70395	2.25663e-06	0.0198764
6.11	6	11790672	13352326	TC	LDL	1	0.91646	1	1	0.8399	1	5.24775e-08	0.000462222
6.113	6	107309328	109043244	SBP	HDL	0.816829	0.51715	1	0.667209	0.26744	1	4.73864e-06	0.0417379
6.113	6	107309328	109043244	logTG	HDL	-1	-1	-0.77129	1	0.59489	1	3.20916e-06	0.0282663
6.113	6	107309328	109043244	HDL	BMI	-0.766927	-1	-0.53341	0.588177	0.28453	1	1.07371e-07	0.000945724
6.114	6	109043245	110647842	logTG	HDL	-0.946421	-1	-0.76832	0.895713	0.59031	1	1.76592e-07	0.00155542
6.12	6	13352327	15069421	SBP	DBP	0.757164	0.61663	0.84975	0.573297	0.38023	0.72207	2.2878e-06	0.0201509
6.12	6	116132148	117674076	TC	LDL	1	0.93834	1	1	0.88048	1	1.00727e-11	8.87203e-08
6.121	6	117674077	118529071	DBP	AF	0.621751	0.38698	0.86786	0.386574	0.14975	0.75318	5.21418e-06	0.0459265
6.122	6	118529072	119451294	DBP	AF	0.590073	0.38501	0.79594	0.348186	0.14823	0.63353	1.03725e-06	0.0091361
6.129	6	125365055	127545459	SBP	DBP	0.958872	0.93893	0.97657	0.919435	0.88159	0.95369	1.33818e-116	1.17867e-112
6.129	6	125365055	127545459	SBP	TC	-0.607009	-0.89272	-0.3858	0.36846	0.14884	0.79695	1.08792e-06	0.0095824
6.129	6	125365055	127545459	SBP	logTG	-0.3926	-0.5436	-0.2436	0.154135	0.05934	0.2955	9.02253e-07	0.00794704
6.129	6	125365055	127545459	SBP	HT	0.899479	0.83109	0.96386	0.809062	0.69071	0.92902	1.68028e-32	1.47999e-28
6.129	6	125365055	127545459	DBP	TC	-0.718809	-1	-0.50382	0.516687	0.25383	1	3.46076e-09	3.04824e-05
6.129	6	125365055	127545459	DBP	logTG	-0.383153	-0.52871	-0.23305	0.146807	0.05431	0.27954	1.05433e-06	0.00928654
6.129	6	125365055	127545459	DBP	HT	0.841263	0.76834	0.91146	0.707724	0.59034	0.83076	3.81718e-31	3.36217e-27
6.129	6	125365055	127545459	TC	logTG	1	0.82488	1	1	0.68042	1	6.59066e-11	5.80505e-07
6.129	6	125365055	127545459	TC	LDL	1	0.91517	1	1	0.83753	1	5.26835e-07	0.00464036
6.129	6	125365055	127545459	TC	HT	-0.639508	-0.93241	-0.39092	0.40897	0.15282	0.8694	2.23892e-06	0.0197204
6.129	6	125365055	127545459	logTG	LDL	0.990476	0.82981	1	0.981043	0.68859	1	6.30092e-13	5.54985e-09
6.129	6	125365055	127545459	logTG	HDL	-1	-1	-0.89545	1	0.80183	1	8.23556e-16	7.25388e-12
6.129	6	125365055	127545459	logTG	FHL	0.687812	0.45408	0.95603	0.473085	0.20618	0.91399	1.74159e-06	0.0153399
6.129	6	125365055	127545459	LDL	HDL	-0.87519	-1	-0.64589	0.765958	0.41718	1	1.16956e-08	0.000103015
6.129	6	125365055	127545459	HDL	FHL	-0.786048	-1	-0.53009	0.617872	0.281	1	1.70696e-06	0.0150349
6.13	6	15069422	16566882	SBP	DBP	0.772563	0.64489	0.85727	0.596854	0.41589	0.7349	9.88393e-07	0.00870577
6.13	6	15069422	16566882	TC	LDL	1	0.97999	1	1	0.96039	1	3.6268e-74	3.19449e-70
6.132	6	129850179	130550137	TC	LDL	1	0.90484	1	1	0.81874	1	6.06217e-07	0.00533956
6.135	6	132890695	134313643	SBP	HT	0.746691	0.54887	0.94109	0.557548	0.30125	0.88565	1.07932e-06	0.00950665
6.135	6	132890695	134313643	DBP	HT	0.803927	0.63201	0.97771	0.646298	0.39944	0.95592	4.83747e-08	0.000426084
6.136	6	134313644	135544083	TC	LDL	1	0.9726	1	1	0.94596	1	3.99261e-39	3.51669e-35
6.139	6	138825722	139716713	TC	LDL	1	0.9531	1	1	0.90839	1	3.77099e-12	3.32149e-08
6.14	6	139716714	141449453	SBP	DBP	0.795242	0.67451	0.87753	0.63241	0.45496	0.77006	9.56256e-07	0.0084227
6.14	6	139716714	141449453	SBP	logTG	0.584468	0.40749	0.76796	0.341602	0.16605	0.58976	3.09718e-08	0.0002728
6.14	6	139716714	141449453	SBP	HDL	-0.608058	-0.81739	-0.40335	0.369734	0.16269	0.66812	1.95095e-07	0.0017184
6.14	6	139716714	141449453	DBP	logTG	0.708512	0.52954	0.89963	0.50199	0.28042	0.80933	1.4299e-10	1.25946e-06
6.14	6	139716714	141449453	DBP	HDL	-0.739949	-0.95137	-0.54289	0.547524	0.29473	0.9051	1.1051e-09	9.73372e-06
6.14	6	139716714	141449453	logTG	HDL	-1	-1	-0.93456	1	0.8734	1	4.89888e-28	4.31493e-24
6.14	6	139716714	141449453	logTG	FHL	0.951026	0.75553	1	0.90445	0.57083	1	2.84246e-11	2.50364e-07
6.14	6	139716714	141449453	logTG	HT	0.770728	0.55898	1	0.594022	0.31246	1	5.61863e-09	4.94889e-05
6.14	6	139716714	141449453	HDL	FHL	-0.845761	-1	-0.6185	0.715312	0.38254	1	1.95027e-08	0.00017178
6.14	6	139716714	141449453	HDL	HT	-0.804845	-1	-0.57986	0.647776	0.33624	1	3.27599e-08	0.000288549
6.142	6	143083348	144791455	SBP	HT	0.767593	0.58491	0.95274	0.589199	0.34213	0.90772	1.38166e-07	0.00121697
6.142	6	143083348	144791455	DBP	HT	0.748607	0.56526	0.92708	0.560413	0.31952	0.85948	2.16531e-07	0.00190721
6.148	6	150635316	151629954	SBP	DBP	0.885782	0.84193	0.92281	0.78461	0.70885	0.85157	4.40671e-33	3.88143e-29
6.148	6	150635316	151629954	SBP	HT	0.910109	0.82025	0.99735	0.828299	0.67281	0.99471	3.171e-22	2.79302e-18
6.148	6	150635316	151629954	DBP	LDL	-0.622014	-0.93591	-0.37637	0.386902	0.14166	0.87593	3.38716e-06	0.0298341
6.148	6	150635316	151629954	DBP	HT	0.806317	0.71187	0.90178	0.650147	0.50675	0.81321	6.06733e-20	5.3441e-16
6.151	6	153082362	153791461	HDL	BMI	-0.875831	-1	-0.60482	0.76708	0.36581	1	2.42308e-06	0.0213425
6.158	6	159604053	160583918	TC	logTG	0.601808	0.50168	0.69821	0.362173	0.25169	0.4875	1.21892e-19	1.07362e-15
6.158	6	159604053	160583918	TC	LDL	1	0.99549	1	1	0.99099	1	0	0
6.158	6	159604053	160583918	TC	HDL	-0.525198	-0.73667	-0.34097	0.275833	0.11626	0.54268	1.72257e-07	0.00151724
6.158	6	159604053	160583918	TC	FHL	0.93298	0.86932	0.99865	0.870452	0.75572	0.9973	7.16278e-43	6.30898e-39
6.158	6	159604053	160583918	logTG	LDL	0.575627	0.47246	0.67412	0.331346	0.22322	0.45444	5.64744e-19	4.97427e-15
6.158	6	159604053	160583918	logTG	HDL	-1	-1	-0.87842	1	0.77162	1	2.54105e-14	2.23816e-10
6.158	6	159604053	160583918	logTG	FHL	0.613476	0.46701	0.75445	0.376352	0.2181	0.56919	8.82499e-11	7.77305e-07
6.158	6	159604053	160583918	LDL	HDL	-0.517672	-0.72039	-0.34086	0.267984	0.11619	0.51896	2.03346e-07	0.00179107
6.158	6	159604053	160583918	LDL	FHL	0.955361	0.89717	1	0.912714	0.80492	1	1.27198e-45	1.12036e-41
6.158	6	159604053	160583918	HDL	FHL	-0.667904	-0.89094	-0.46381	0.446096	0.21512	0.79377	3.29333e-07	0.00290077
6.159	6	160583919	161371014	TC	logTG	-0.35572	-0.46982	-0.24471	0.126537	0.05988	0.22073	9.0319e-10	7.9553e-06
6.159	6	160583919	161371014	TC	LDL	0.992619	0.98751	0.99721	0.985292	0.97517	0.99443	0	0
6.159	6	160583919	161371014	TC	HDL	0.406071	0.32367	0.48645	0.164894	0.10477	0.23664	1.24208e-18	1.09402e-14
6.159	6	160583919	161371014	TC	FHL	0.91784	0.86649	0.9675	0.842429	0.75081	0.93606	2.57758e-57	2.27033e-53
6.159	6	160583919	161371014	logTG	LDL	-0.329505	-0.43782	-0.2191	0.108574	0.048	0.19168	4.91312e-09	4.32748e-05
6.159	6	160583919	161371014	logTG	HDL	-0.807004	-0.87439	-0.73432	0.651255	0.53923	0.76455	3.22509e-30	2.84066e-26
6.159	6	160583919	161371014	LDL	HDL	0.287314	0.20106	0.37285	0.0825495	0.04043	0.13901	9.19888e-11	8.10237e-07
6.159	6	160583919	161371014	LDL	FHL	0.93295	0.88548	0.97856	0.870397	0.78408	0.95757	5.07914e-60	4.47371e-56
6.16	6	161371015	162254229	TC	LDL	1	0.97245	1	1	0.94566	1	1.02419e-38	9.02107e-35
6.16	6	161371015	162254229	LDL	FHL	0.646381	0.43549	0.89946	0.417809	0.18966	0.80903	1.38123e-06	0.0121659
6.161	6	162254230	163336361	BMI	HT	0.966377	0.73458	1	0.933884	0.53961	1	1.0512e-07	0.000925897
6.162	6	163336362	164687462	SBP	DBP	0.726035	0.59616	0.81355	0.527127	0.3554	0.66187	9.86244e-07	0.00868684
6.162	6	163336362	164687462	SBP	HDL	-0.657835	-0.95239	-0.41305	0.432747	0.17061	0.90705	3.91578e-06	0.0344902
6.162	6	163336362	164687462	logTG	HDL	-1	-1	-0.8033	1	0.64529	1	4.00621e-08	0.000352867
6.164	6	165835954	166853325	SBP	DBP	0.809811	0.69918	0.88746	0.655795	0.48885	0.78759	4.52512e-07	0.00398573
6.164	6	165835954	166853325	DBP	HT	0.664744	0.46243	0.84832	0.441885	0.21384	0.71965	2.46982e-06	0.0217542
6.21	6	22199714	23192337	SBP	DBP	0.896467	0.82569	0.94964	0.803654	0.68176	0.90182	3.03451e-10	2.6728e-06
6.21	6	22199714	23192337	SBP	HT	0.702796	0.5282	0.86199	0.493922	0.27899	0.74302	9.31285e-08	0.000820276
6.21	6	22199714	23192337	DBP	HT	0.630499	0.44206	0.8047	0.397529	0.19542	0.64754	2.97003e-06	0.02616
6.24	6	24950380	25684629	SBP	DBP	0.70756	0.61456	0.78279	0.500641	0.37768	0.61275	1.99703e-14	1.75898e-10
6.24	6	24950380	25684629	SBP	HT	0.886672	0.754	1	0.786187	0.56851	1	3.60571e-11	3.17591e-07
6.24	6	24950380	25684629	DBP	TC	-0.585902	-0.76941	-0.41705	0.343281	0.17393	0.592	1.32194e-09	1.16436e-05
6.24	6	24950380	25684629	DBP	LDL	-0.664807	-0.81475	-0.52282	0.441968	0.27334	0.66382	8.02507e-14	7.06848e-10
6.24	6	24950380	25684629	DBP	HT	0.867417	0.75393	0.98727	0.752412	0.56841	0.9747	3.25623e-15	2.86809e-11
6.24	6	24950380	25684629	TC	LDL	1	0.962	1	1	0.92545	1	1.33261e-15	1.17376e-11
6.24	6	24950380	25684629	LDL	HT	-0.561763	-0.78626	-0.34997	0.315578	0.12248	0.6182	3.01101e-06	0.026521
6.25	6	25684630	26396200	SBP	DBP	0.865552	0.818	0.90712	0.749181	0.66912	0.82286	7.55333e-40	6.65297e-36
6.25	6	25684630	26396200	SBP	TC	-0.582237	-0.72076	-0.44335	0.338999	0.19656	0.51949	2.25448e-12	1.98575e-08
6.25	6	25684630	26396200	SBP	LDL	-0.643833	-0.76912	-0.51605	0.414521	0.26631	0.59154	4.66477e-16	4.10873e-12
6.25	6	25684630	26396200	SBP	HT	0.872105	0.78236	0.95715	0.760567	0.61209	0.91614	2.13735e-19	1.88258e-15
6.25	6	25684630	26396200	DBP	TC	-0.6292	-0.73404	-0.52172	0.395893	0.27219	0.53882	1.95521e-22	1.72215e-18
6.25	6	25684630	26396200	DBP	logTG	0.705675	0.48307	0.97544	0.497978	0.23335	0.95148	1.64105e-07	0.00144544
6.25	6	25684630	26396200	DBP	LDL	-0.729491	-0.81679	-0.63955	0.532157	0.40902	0.66715	3.70234e-34	3.26102e-30
6.25	6	25684630	26396200	DBP	HT	0.796993	0.71292	0.87489	0.635199	0.50825	0.76544	9.59637e-23	8.45248e-19
6.25	6	25684630	26396200	TC	LDL	1	0.98604	1	1	0.97227	1	2.98974e-65	2.63336e-61
6.25	6	25684630	26396200	TC	HT	-0.746147	-0.86298	-0.62296	0.556735	0.38808	0.74474	9.34232e-20	8.22872e-16
6.25	6	25684630	26396200	LDL	HT	-0.749233	-0.86303	-0.63586	0.561351	0.40432	0.74482	5.26012e-21	4.63311e-17
6.26	6	26396201	27261035	SBP	DBP	0.684475	0.55005	0.78226	0.468506	0.30255	0.61194	2.84593e-07	0.0025067
6.26	6	26396201	27261035	SBP	HT	0.849737	0.68389	1	0.722054	0.4677	1	1.24598e-07	0.00109746
6.27	6	27261036	28666364	TC	logTG	0.707329	0.48637	0.9253	0.500314	0.23656	0.85618	5.32845e-06	0.046933
6.27	6	27261036	28666364	TC	LDL	0.98211	0.94314	1	0.964541	0.88951	1	2.81064e-14	2.47561e-10
6.29	6	29529756	29833843	DBP	BMI	-0.917364	-1	-0.70856	0.841556	0.50206	1	2.39781e-06	0.0211199
6.32	6	30715007	31106493	SBP	DBP	0.82207	0.74374	0.88465	0.6758	0.55314	0.7826	5.28385e-11	4.65402e-07
6.32	6	30715007	31106493	SBP	BMI	-0.675525	-0.87142	-0.46968	0.456335	0.2206	0.75937	5.68196e-07	0.00500467
6.32	6	30715007	31106493	DBP	TC	0.531909	0.38121	0.67267	0.282927	0.14532	0.45248	3.50569e-09	3.08781e-05
6.32	6	30715007	31106493	DBP	logTG	0.540676	0.38989	0.68132	0.29233	0.15201	0.46419	3.7883e-09	3.33673e-05
6.32	6	30715007	31106493	DBP	BMI	-0.656417	-0.83831	-0.46555	0.430883	0.21674	0.70276	6.32385e-08	0.000557005
6.32	6	30715007	31106493	TC	logTG	0.769635	0.66289	0.86444	0.592338	0.43943	0.74725	1.08293e-15	9.53845e-12
6.32	6	30715007	31106493	TC	LDL	0.964336	0.9316	0.99086	0.929945	0.86788	0.98179	7.14423e-26	6.29264e-22
6.32	6	30715007	31106493	TC	FHL	0.992861	0.92486	1	0.985774	0.85537	1	6.64138e-16	5.84973e-12
6.32	6	30715007	31106493	logTG	LDL	0.656761	0.51273	0.78485	0.431335	0.26289	0.616	1.37277e-10	1.20914e-06
6.32	6	30715007	31106493	logTG	FHL	0.867163	0.74061	0.98115	0.751971	0.5485	0.96266	2.76677e-12	2.43697e-08
6.32	6	30715007	31106493	LDL	FHL	1	0.92926	1	1	0.86353	1	7.54619e-14	6.64668e-10
6.33	6	31106494	31250556	SBP	DBP	0.971617	0.92438	1	0.94404	0.85448	1	1.36052e-06	0.0119835
6.33	6	31106494	31250556	SBP	logTG	-1	-1	-0.86434	1	0.74709	1	3.56092e-06	0.0313646
6.36	6	31427210	32208901	SBP	DBP	0.768247	0.71388	0.81334	0.590203	0.50962	0.66152	4.53556e-55	3.99492e-51
6.36	6	31427210	32208901	SBP	BMI	-0.404449	-0.55889	-0.24554	0.163579	0.06029	0.31236	4.86238e-06	0.0428278
6.36	6	31427210	32208901	SBP	HT	0.752647	0.61509	0.8803	0.566477	0.37834	0.77493	2.18589e-11	1.92533e-07
6.36	6	31427210	32208901	DBP	TC	0.52012	0.4116	0.62544	0.270524	0.16942	0.39117	2.49557e-16	2.1981e-12
6.36	6	31427210	32208901	DBP	logTG	0.40963	0.29804	0.51524	0.167797	0.08883	0.26547	3.27954e-11	2.88862e-07
6.36	6	31427210	32208901	DBP	LDL	0.472783	0.34305	0.60055	0.223524	0.11768	0.36066	1.56696e-10	1.38018e-06
6.36	6	31427210	32208901	DBP	BMI	-0.554278	-0.70142	-0.4053	0.307224	0.16427	0.49199	3.8026e-10	3.34933e-06
6.36	6	31427210	32208901	DBP	HT	0.646268	0.49225	0.78621	0.417662	0.24231	0.61812	2.66951e-09	2.3513e-05
6.36	6	31427210	32208901	TC	logTG	0.752618	0.67559	0.82379	0.566434	0.45643	0.67864	7.20503e-36	6.34619e-32
6.36	6	31427210	32208901	TC	LDL	0.990053	0.9726	1	0.980206	0.94596	1	5.6601e-58	4.98542e-54
6.36	6	31427210	32208901	TC	FHL	0.87696	0.78367	0.9662	0.769058	0.61414	0.93354	8.92581e-19	7.86185e-15
6.36	6	31427210	32208901	logTG	LDL	0.672896	0.56571	0.7697	0.452789	0.32003	0.59244	9.34836e-20	8.23404e-16
6.36	6	31427210	32208901	logTG	HDL	-0.449055	-0.57976	-0.30165	0.20165	0.09099	0.33612	5.35185e-07	0.00471391
6.36	6	31427210	32208901	logTG	FHL	0.84028	0.73591	0.93747	0.70607	0.54156	0.87886	5.69343e-21	5.01477e-17
6.36	6	31427210	32208901	LDL	FHL	0.85052	0.74209	0.95326	0.723385	0.5507	0.9087	2.40758e-16	2.1206e-12
6.42	6	32682214	32897998	DBP	TC	0.548871	0.37209	0.71326	0.301259	0.13845	0.50874	1.12227e-07	0.000988495
6.42	6	32682214	32897998	TC	logTG	0.852519	0.77566	0.92244	0.726789	0.60164	0.85089	3.70178e-28	3.26053e-24
6.42	6	32682214	32897998	TC	LDL	0.987073	0.96348	1	0.974312	0.92829	1	1.34767e-27	1.18703e-23
6.42	6	32682214	32897998	TC	FHL	1	0.88739	1	1	0.78746	1	1.12278e-13	9.88945e-10
6.42	6	32682214	32897998	logTG	LDL	0.764019	0.65653	0.8645	0.583726	0.43104	0.74736	5.56657e-18	4.90303e-14
6.42	6	32682214	32897998	logTG	HDL	-0.603581	-0.76219	-0.4341	0.36431	0.18844	0.58094	4.12674e-07	0.00363483
6.42	6	32682214	32897998	logTG	FHL	0.889623	0.74085	1	0.791428	0.54886	1	8.27762e-12	7.29093e-08
6.42	6	32682214	32897998	LDL	FHL	1	0.88123	1	1	0.77656	1	3.55853e-12	3.13435e-08
6.43	6	32897999	33194975	TC	logTG	0.891265	0.76136	1	0.794353	0.57966	1	9.27372e-10	8.16829e-06
6.43	6	32897999	33194975	TC	LDL	1	0.93897	1	1	0.88167	1	2.70047e-06	0.0237857
6.43	6	32897999	33194975	logTG	LDL	0.890272	0.69473	1	0.792585	0.48264	1	1.00609e-06	0.00886164
6.44	6	33194976	33864262	logTG	BMI	0.65139	0.42986	0.8888	0.424309	0.18478	0.78997	1.88319e-06	0.0165871
6.45	6	33864263	34979270	SBP	DBP	0.911983	0.82242	0.97892	0.831713	0.67637	0.95829	2.37173e-06	0.0208902
6.45	6	33864263	34979270	TC	LDL	0.972768	0.9305	1	0.946278	0.86583	1	2.2567e-17	1.9877e-13
6.45	6	33864263	34979270	TC	HDL	0.812255	0.71263	0.90554	0.659759	0.50783	0.82	2.81336e-25	2.47801e-21
6.45	6	33864263	34979270	TC	BMI	-0.431834	-0.57192	-0.29363	0.186481	0.08622	0.32709	3.03272e-08	0.000267122
6.45	6	33864263	34979270	LDL	HDL	0.553624	0.38202	0.72787	0.3065	0.14594	0.52979	9.13318e-09	8.0445e-05
6.45	6	33864263	34979270	HDL	BMI	-0.49536	-0.61146	-0.3798	0.245381	0.14425	0.37388	2.33157e-12	2.05365e-08
6.46	6	34979271	36346353	TC	LDL	1	0.96311	1	1	0.92758	1	7.38311e-21	6.50304e-17
6.46	6	34979271	36346353	TC	HDL	0.818515	0.6955	0.94159	0.669967	0.48371	0.88659	4.60638e-19	4.0573e-15
6.46	6	34979271	36346353	LDL	HDL	0.589454	0.39445	0.79775	0.347457	0.15559	0.6364	9.00413e-08	0.000793084
6.46	6	34979271	36346353	HDL	BMI	-0.645248	-0.78643	-0.50237	0.416345	0.25238	0.61847	8.74745e-13	7.70475e-09
6.47	6	36346354	37570051	TC	logTG	0.821137	0.60996	1	0.674266	0.37205	1	8.58836e-08	0.000756463
6.52	6	42103739	43770626	SBP	DBP	0.828064	0.75845	0.88136	0.685691	0.57524	0.77679	8.24842e-20	7.26521e-16
6.52	6	42103739	43770626	SBP	HT	0.901325	0.78528	1	0.812388	0.61666	1	1.11778e-14	9.84541e-11
6.52	6	42103739	43770626	DBP	logTG	0.473105	0.32208	0.61933	0.223828	0.10374	0.38357	2.94565e-08	0.000259453
6.52	6	42103739	43770626	DBP	HT	0.988798	0.88845	1	0.977722	0.78934	1	5.93367e-16	5.22638e-12
6.52	6	42103739	43770626	logTG	HDL	-0.774499	-0.85118	-0.69023	0.599849	0.47641	0.7245	4.33497e-25	3.81824e-21
6.52	6	42103739	43770626	logTG	FHL	0.701092	0.49354	0.94817	0.49153	0.24358	0.89903	4.59208e-08	0.00040447
6.52	6	42103739	43770626	LDL	HDL	-0.635258	-0.83046	-0.45639	0.403553	0.20829	0.68966	6.39902e-09	5.63626e-05
6.52	6	42103739	43770626	HDL	FHL	-0.904491	-1	-0.72164	0.818105	0.52076	1	3.21985e-12	2.83604e-08
6.53	6	43770627	44596897	DBP	logTG	0.890308	0.73638	1	0.792649	0.54225	1	1.95295e-15	1.72016e-11
6.53	6	43770627	44596897	DBP	HDL	-0.879889	-1	-0.64991	0.774205	0.42239	1	1.01792e-09	8.96584e-06
6.53	6	43770627	44596897	logTG	HT	0.845528	0.61535	1	0.714918	0.37866	1	6.9332e-09	6.10676e-05
6.59	6	49528165	50940767	SBP	DBP	0.86326	0.75658	0.94175	0.745218	0.57241	0.8869	1.42554e-06	0.0125562
6.59	6	49528165	50940767	BMI	HT	0.597024	0.41201	0.77923	0.356437	0.16975	0.6072	9.28602e-08	0.000817913
6.6	6	50940768	51826423	SBP	DBP	0.860637	0.77913	0.92021	0.740696	0.60704	0.84679	1.49974e-09	1.32097e-05
6.6	6	50940768	51826423	BMI	HT	0.835397	0.67985	1	0.697889	0.4622	1	3.15041e-11	2.77488e-07
6.61	6	51826424	52598879	SBP	DBP	0.926284	0.83517	1	0.858001	0.6975	1	1.02073e-06	0.00899059
6.61	6	51826424	52598879	SBP	HT	1	0.78059	1	1	0.60931	1	5.45829e-07	0.00480766
6.61	6	51826424	52598879	DBP	HT	0.832637	0.65818	1	0.693284	0.4332	1	3.11586e-08	0.000274445
6.61	6	51826424	52598879	TC	LDL	1	0.94692	1	1	0.89666	1	1.17398e-12	1.03404e-08
6.63	6	53425493	54452767	TC	LDL	1	0.95258	1	1	0.90741	1	1.06428e-12	9.37418e-09
6.86	6	78959763	79859903	SBP	DBP	0.985274	0.92176	1	0.970765	0.84963	1	1.92302e-06	0.016938
6.86	6	78959763	79859903	DBP	HT	0.926989	0.73049	1	0.859309	0.53362	1	5.01985e-06	0.0442148
7.1	7	7167611	7926500	DBP	HT	0.765707	0.56385	0.97312	0.586307	0.31793	0.94696	9.06047e-07	0.00798046
7.1	7	7167611	7926500	BMI	HT	0.875158	0.6444	1	0.765901	0.41525	1	1.24272e-07	0.00109459
7.105	7	115321302	116835336	SBP	AF	-0.635528	-0.86796	-0.42214	0.403896	0.1782	0.75336	1.30716e-07	0.00115135
7.115	7	128779174	130418704	SBP	DBP	0.869968	0.77847	0.94247	0.756844	0.60601	0.88824	8.12447e-07	0.00715603
7.116	7	130418705	131856481	SBP	DBP	0.928987	0.89852	0.95525	0.863017	0.80735	0.9125	2.17835e-60	1.91869e-56
7.116	7	130418705	131856481	SBP	logTG	0.450186	0.32876	0.56976	0.202667	0.10808	0.32463	3.72415e-11	3.28023e-07
7.116	7	130418705	131856481	SBP	LDL	0.604349	0.42535	0.80022	0.365238	0.18092	0.64035	5.97313e-09	5.26113e-05
7.116	7	130418705	131856481	SBP	HDL	-0.369605	-0.49138	-0.24896	0.136608	0.06198	0.24146	1.65128e-08	0.000145445
7.116	7	130418705	131856481	SBP	HT	0.808423	0.72321	0.88887	0.653548	0.52303	0.79008	2.9741e-27	2.61959e-23
7.116	7	130418705	131856481	DBP	logTG	0.541582	0.419	0.6626	0.293311	0.17556	0.43903	6.1576e-14	5.42361e-10
7.116	7	130418705	131856481	DBP	LDL	0.724138	0.54289	0.92501	0.524376	0.29472	0.85564	1.58281e-11	1.39414e-07
7.116	7	130418705	131856481	DBP	HDL	-0.465655	-0.58872	-0.34202	0.216834	0.11698	0.34659	8.53674e-12	7.51916e-08
7.116	7	130418705	131856481	DBP	HT	0.833326	0.75051	0.91508	0.694432	0.56327	0.83737	1.96891e-25	1.73422e-21
7.116	7	130418705	131856481	logTG	LDL	0.957537	0.82559	1	0.916878	0.68159	1	6.78292e-18	5.9744e-14
7.116	7	130418705	131856481	logTG	HDL	-1	-1	-0.95472	1	0.91148	1	5.54209e-68	4.88147e-64
7.116	7	130418705	131856481	logTG	FHL	0.788495	0.6549	0.9341	0.621725	0.42889	0.87255	1.18913e-16	1.04739e-12
7.116	7	130418705	131856481	logTG	HT	0.598557	0.46932	0.72363	0.35827	0.22026	0.52364	1.54558e-15	1.36135e-11
7.116	7	130418705	131856481	LDL	HDL	-0.834129	-1	-0.67875	0.695771	0.4607	1	9.56906e-16	8.42843e-12
7.116	7	130418705	131856481	LDL	FHL	0.72266	0.5199	0.93139	0.522237	0.27029	0.86749	1.12495e-07	0.000990856
7.116	7	130418705	131856481	LDL	HT	0.627283	0.43454	0.84647	0.393484	0.18883	0.71651	1.99593e-08	0.000175802
7.116	7	130418705	131856481	HDL	FHL	-0.738024	-0.88394	-0.60068	0.544679	0.36081	0.78135	2.1734e-15	1.91433e-11
7.116	7	130418705	131856481	HDL	HT	-0.540521	-0.66268	-0.4174	0.292162	0.17423	0.43915	1.7114e-13	1.5074e-09
7.116	7	130418705	131856481	FHL	HT	0.540003	0.36891	0.71887	0.291603	0.1361	0.51678	5.56826e-08	0.000490452
7.13	7	149843000	150897818	SBP	DBP	0.926406	0.8919	0.95664	0.858229	0.79549	0.91517	1.02909e-42	9.06422e-39
7.13	7	149843000	150897818	SBP	HT	0.906269	0.8244	0.98484	0.821323	0.67964	0.96991	4.41899e-22	3.89225e-18
7.13	7	149843000	150897818	DBP	HT	0.917826	0.84934	0.98196	0.842405	0.72139	0.96425	2.41773e-31	2.12954e-27
7.13	7	149843000	150897818	logTG	HDL	-1	-1	-0.89477	1	0.80062	1	1.72866e-16	1.5226e-12
7.131	7	150897819	152253294	SBP	DBP	0.787282	0.68219	0.86198	0.619813	0.46539	0.743	7.64702e-08	0.00067355
7.131	7	150897819	152253294	SBP	HT	0.743088	0.53643	0.93427	0.55218	0.28776	0.87286	1.00035e-06	0.00881108
7.2	7	617320	1366972	SBP	DBP	0.875249	0.77769	0.94294	0.766061	0.6048	0.88913	1.10024e-06	0.00969091
7.2	7	617320	1366972	TC	LDL	1	0.97056	1	1	0.94198	1	1.06748e-14	9.40236e-11
7.2	7	617320	1366972	TC	HDL	1	0.91194	1	1	0.83164	1	1.14954e-19	1.01251e-15
7.2	7	617320	1366972	LDL	HDL	0.999075	0.87158	1	0.99815	0.75965	1	1.5481e-15	1.36357e-11
7.24	7	17596579	19131026	SBP	HT	0.621707	0.44575	0.78337	0.38652	0.19869	0.61366	3.06434e-07	0.00269907
7.24	7	17596579	19131026	SBP	AIS	0.747994	0.52386	1	0.559495	0.27443	1	1.61512e-08	0.00014226
7.26	7	20122180	21390644	TC	LDL	1	0.92795	1	1	0.8611	1	1.01608e-09	8.94963e-06
7.27	7	21390645	22165060	TC	LDL	1	0.9875	1	1	0.97515	1	4.27246e-149	3.76318e-145
7.27	7	21390645	22165060	TC	FHL	0.836889	0.67881	1	0.700383	0.46079	1	6.92415e-14	6.09879e-10
7.27	7	21390645	22165060	LDL	FHL	0.859529	0.70838	1	0.73879	0.50181	1	1.33023e-14	1.17167e-10
7.3	7	1366973	2473749	SBP	DBP	0.940492	0.87369	0.99503	0.884525	0.76334	0.99008	8.1465e-08	0.000717544
7.3	7	1366973	2473749	SBP	HT	0.761422	0.55998	0.961	0.579763	0.31358	0.92352	2.14207e-06	0.0188674
7.32	7	25671576	27351286	SBP	DBP	0.911563	0.88471	0.93466	0.830948	0.78272	0.87358	4.64714e-113	4.0932e-109
7.32	7	25671576	27351286	SBP	HT	0.870162	0.80065	0.93866	0.757181	0.64104	0.88109	1.64753e-35	1.45114e-31
7.32	7	25671576	27351286	DBP	HT	0.846449	0.77159	0.91673	0.716477	0.59535	0.8404	2.18477e-31	1.92435e-27
7.32	7	25671576	27351286	TC	logTG	-0.505902	-0.68369	-0.34305	0.255937	0.11768	0.46744	7.10069e-09	6.25429e-05
7.32	7	25671576	27351286	TC	LDL	1	0.97617	1	1	0.9529	1	3.74431e-53	3.29799e-49
7.32	7	25671576	27351286	TC	HT	-0.423776	-0.58058	-0.26862	0.179586	0.07216	0.33708	5.77117e-07	0.00508325
7.32	7	25671576	27351286	logTG	LDL	-0.617739	-0.75945	-0.48533	0.381602	0.23554	0.57677	3.8151e-16	3.36034e-12
7.32	7	25671576	27351286	logTG	HDL	-0.746171	-0.87531	-0.61238	0.556772	0.37501	0.76617	2.82639e-11	2.48948e-07
7.32	7	25671576	27351286	HDL	HT	-0.494535	-0.68182	-0.30545	0.244565	0.0933	0.46488	2.15849e-06	0.019012
7.33	7	27351287	28890886	SBP	DBP	0.804863	0.73996	0.8567	0.647804	0.54755	0.73393	1.41037e-24	1.24225e-20
7.33	7	27351287	28890886	SBP	HT	0.875138	0.77892	0.96903	0.765866	0.60671	0.93902	1.81818e-21	1.60145e-17
7.33	7	27351287	28890886	DBP	HT	0.850024	0.74606	0.95049	0.722541	0.55661	0.90344	2.30085e-18	2.02659e-14
7.4	7	2473750	3100211	SBP	DBP	0.917355	0.86604	0.96014	0.84154	0.75002	0.92188	1.85861e-14	1.63706e-10
7.4	7	2473750	3100211	SBP	HT	0.875155	0.70449	1	0.765897	0.4963	1	2.20235e-08	0.000193983
7.4	7	2473750	3100211	DBP	HT	0.95694	0.82072	1	0.915735	0.67359	1	8.25103e-11	7.26751e-07
7.4	7	35354136	36507690	TC	LDL	1	0.93388	1	1	0.87213	1	3.78417e-08	0.00033331
7.47	7	43448816	44989571	TC	logTG	0.49461	0.34519	0.63516	0.244639	0.11916	0.40342	3.61394e-08	0.000318316
7.47	7	43448816	44989571	TC	LDL	1	0.98832	1	1	0.97677	1	3.87589e-129	3.41388e-125
7.47	7	43448816	44989571	TC	FHL	0.871408	0.70489	1	0.759352	0.49687	1	6.06697e-12	5.34379e-08
7.47	7	43448816	44989571	LDL	FHL	0.90569	0.74518	1	0.820274	0.55529	1	5.46814e-13	4.81634e-09
7.72	7	71215742	73128830	SBP	logTG	0.474584	0.30218	0.65408	0.22523	0.09132	0.42782	7.57166e-07	0.00666912
7.72	7	71215742	73128830	DBP	logTG	0.733931	0.58142	0.89746	0.538654	0.33804	0.80543	1.09814e-14	9.67242e-11
7.72	7	71215742	73128830	DBP	HDL	-0.748177	-0.95252	-0.56552	0.559769	0.31982	0.90729	2.70586e-10	2.38332e-06
7.72	7	71215742	73128830	TC	logTG	0.992764	0.84562	1	0.98558	0.71507	1	3.4038e-16	2.99807e-12
7.72	7	71215742	73128830	TC	HDL	-1	-1	-0.79055	1	0.62497	1	5.94859e-12	5.23952e-08
7.72	7	71215742	73128830	TC	FHL	0.843487	0.62834	1	0.71147	0.39481	1	1.89228e-07	0.00166672
7.72	7	71215742	73128830	logTG	HDL	-0.968539	-1	-0.92622	0.938067	0.85788	1	1.95706e-53	1.72378e-49
7.72	7	71215742	73128830	logTG	FHL	0.860761	0.77226	0.95472	0.74091	0.59639	0.91149	2.36949e-29	2.08705e-25
7.72	7	71215742	73128830	logTG	HT	0.592143	0.42898	0.7707	0.350633	0.18402	0.59397	6.58671e-10	5.80157e-06
7.72	7	71215742	73128830	HDL	FHL	-0.97332	-1	-0.87639	0.947352	0.76806	1	2.24811e-22	1.98014e-18
7.72	7	71215742	73128830	HDL	HT	-0.661077	-0.86686	-0.467	0.437023	0.21809	0.75144	8.20859e-08	0.000723013
7.72	7	71215742	73128830	FHL	HT	0.667161	0.44846	0.89297	0.445103	0.20112	0.7974	7.48941e-07	0.00659667
7.73	7	73128831	75243899	DBP	BMI	0.813693	0.56289	1	0.662096	0.31684	1	1.23275e-06	0.0108581
7.73	7	73128831	75243899	BMI	HT	0.806458	0.5821	1	0.650375	0.33884	1	1.78034e-06	0.0156812
7.8	7	6020654	6716905	DBP	HDL	-0.775263	-1	-0.53534	0.601033	0.28659	1	5.71242e-07	0.0050315
7.8	7	6020654	6716905	TC	HDL	0.967588	0.81692	1	0.936226	0.66735	1	8.66328e-13	7.63062e-09
7.86	7	90660832	92530165	SBP	HT	0.750837	0.53247	0.95384	0.563756	0.28352	0.9098	4.10608e-06	0.0361664
7.93	7	99465541	100849307	DBP	TC	0.601612	0.44324	0.75843	0.361937	0.19646	0.57521	7.71727e-10	6.79737e-06
7.93	7	99465541	100849307	DBP	LDL	0.605031	0.45123	0.75657	0.366063	0.20361	0.5724	1.08448e-10	9.5521e-07
7.93	7	99465541	100849307	TC	LDL	1	0.97889	1	1	0.95823	1	2.31325e-39	2.03751e-35
7.93	7	99465541	100849307	TC	HDL	0.701365	0.4642	0.97632	0.491913	0.21548	0.9532	2.24906e-06	0.0198097
7.99	7	106399740	107658603	SBP	HT	0.770137	0.63635	0.90954	0.593111	0.40495	0.82727	5.67117e-12	4.99517e-08
8.1	8	102548681	103716053	SBP	DBP	0.798637	0.66418	0.88471	0.637821	0.44113	0.7827	4.4882e-06	0.0395321
8.1	8	102548681	103716053	SBP	HT	0.781033	0.57481	0.98832	0.610013	0.33041	0.97678	2.57763e-06	0.0227038
8.1	8	102548681	103716053	DBP	HT	0.78254	0.57181	0.99009	0.612369	0.32697	0.98028	2.55321e-06	0.0224887
8.103	8	105370131	106500950	SBP	DBP	0.853357	0.77528	0.91194	0.728218	0.60106	0.83164	1.36578e-10	1.20298e-06
8.103	8	105370131	106500950	SBP	HT	0.864539	0.67945	1	0.747427	0.46165	1	9.20383e-08	0.000810673
8.103	8	105370131	106500950	DBP	HT	0.797226	0.5854	1	0.63557	0.34269	1	2.29472e-06	0.0202119
8.107	8	109920828	111207349	SBP	HT	0.898963	0.67513	1	0.808134	0.4558	1	5.60119e-06	0.0493353
8.113	8	116094204	118300068	TC	logTG	0.886063	0.74514	1	0.785107	0.55523	1	2.09335e-13	1.84382e-09
8.113	8	116094204	118300068	TC	LDL	0.874396	0.82111	0.91919	0.764568	0.67423	0.84492	2.36959e-28	2.08713e-24
8.113	8	116094204	118300068	TC	BMI	0.638782	0.49778	0.7805	0.408043	0.24779	0.60917	4.95141e-14	4.3612e-10
8.113	8	116094204	118300068	logTG	LDL	0.8929	0.74376	1	0.797271	0.55319	1	7.99059e-14	7.03811e-10
8.113	8	116094204	118300068	logTG	BMI	0.644489	0.45681	0.84057	0.415366	0.20867	0.70656	2.18943e-08	0.000192845
8.113	8	116094204	118300068	LDL	HDL	-0.397008	-0.53168	-0.26126	0.157615	0.06826	0.28268	8.93876e-08	0.000787326
8.113	8	116094204	118300068	LDL	BMI	0.690586	0.55498	0.8281	0.476909	0.308	0.68575	5.76442e-16	5.0773e-12
8.119	8	124001020	125453322	SBP	DBP	0.82078	0.70107	0.90099	0.67368	0.4915	0.81178	1.01638e-06	0.00895228
8.12	8	125453323	126766827	SBP	TC	0.580825	0.38862	0.83307	0.337358	0.15103	0.694	3.57195e-08	0.000314617
8.12	8	125453323	126766827	SBP	logTG	0.692482	0.50242	0.95687	0.479531	0.25243	0.9156	5.63204e-11	4.9607e-07
8.12	8	125453323	126766827	SBP	LDL	0.561283	0.36468	0.81146	0.315039	0.13299	0.65847	1.5572e-07	0.00137158
8.12	8	125453323	126766827	SBP	HDL	-0.731522	-1	-0.53018	0.535125	0.28109	1	4.31233e-10	3.7983e-06
8.12	8	125453323	126766827	SBP	FHL	0.77842	0.58302	1	0.605938	0.33991	1	1.40266e-11	1.23546e-07
8.12	8	125453323	126766827	TC	logTG	0.902786	0.8836	0.92125	0.815023	0.78074	0.84871	0	0
8.12	8	125453323	126766827	TC	LDL	1	0.997	1	1	0.99401	1	0	0
8.12	8	125453323	126766827	TC	HDL	-0.772987	-0.82416	-0.72051	0.597509	0.51913	0.67924	1.79862e-101	1.58422e-97
8.12	8	125453323	126766827	TC	BMI	-0.663224	-0.82721	-0.52058	0.439865	0.271	0.68428	1.90818e-15	1.68072e-11
8.12	8	125453323	126766827	TC	FHL	0.925405	0.89589	0.95425	0.856374	0.80263	0.91059	2.2471e-163	1.97925e-159
8.12	8	125453323	126766827	logTG	LDL	0.863882	0.83939	0.8871	0.746292	0.70457	0.78695	0	0
8.12	8	125453323	126766827	logTG	HDL	-0.936429	-0.96109	-0.91067	0.876899	0.82933	0.92369	4.44296e-163	3.91336e-159
8.12	8	125453323	126766827	logTG	BMI	-0.592857	-0.75722	-0.44471	0.351479	0.19776	0.57338	8.66468e-13	7.63185e-09
8.12	8	125453323	126766827	logTG	FHL	0.92618	0.89529	0.9553	0.857809	0.80155	0.9126	6.35758e-160	5.59976e-156
8.12	8	125453323	126766827	LDL	HDL	-0.733235	-0.78525	-0.67953	0.537634	0.46176	0.61662	8.44516e-86	7.4385e-82
8.12	8	125453323	126766827	LDL	BMI	-0.671136	-0.83388	-0.52719	0.450424	0.27793	0.69536	1.92929e-15	1.69932e-11
8.12	8	125453323	126766827	LDL	FHL	0.910743	0.87828	0.94214	0.829453	0.77137	0.88763	5.08422e-149	4.47818e-145
8.12	8	125453323	126766827	HDL	BMI	0.548808	0.37906	0.73781	0.301191	0.14369	0.54436	3.45054e-09	3.03924e-05
8.12	8	125453323	126766827	HDL	FHL	-0.871644	-0.92044	-0.82099	0.759763	0.67402	0.84721	1.36044e-90	1.19828e-86
8.12	8	125453323	126766827	BMI	FHL	-0.574678	-0.75915	-0.40922	0.330254	0.16746	0.5763	2.58882e-10	2.28023e-06
8.129	8	135313674	136220342	SBP	DBP	0.852454	0.76814	0.91465	0.726678	0.59004	0.83658	6.92449e-10	6.09909e-06
8.135	8	141527882	142611889	SBP	DBP	0.910056	0.86738	0.94542	0.828202	0.75236	0.89382	3.49058e-32	3.0745e-28
8.135	8	141527882	142611889	SBP	HT	0.833478	0.72172	0.94289	0.694686	0.52087	0.88905	3.12262e-15	2.7504e-11
8.135	8	141527882	142611889	DBP	HT	0.85481	0.74436	0.96047	0.7307	0.55408	0.9225	4.58188e-15	4.03572e-11
8.137	8	143611462	144934288	SBP	DBP	0.901645	0.81834	0.9625	0.812963	0.66968	0.92641	8.6026e-07	0.00757717
8.138	8	144934289	146303787	TC	LDL	1	0.9837	1	1	0.96766	1	1.42209e-12	1.25258e-08
8.15	8	8064601	8589770	SBP	DBP	0.970848	0.90506	1	0.942546	0.81914	1	2.82428e-07	0.00248763
8.15	8	8064601	8589770	SBP	logTG	-0.934453	-1	-0.69884	0.873203	0.48837	1	4.55847e-10	4.0151e-06
8.15	8	8064601	8589770	SBP	BMI	0.845405	0.64526	1	0.71471	0.41636	1	1.10061e-10	9.69417e-07
8.15	8	8064601	8589770	DBP	logTG	-0.982945	-1	-0.70495	0.966181	0.49696	1	3.34979e-08	0.00029505
8.15	8	8064601	8589770	DBP	BMI	0.755532	0.49316	1	0.570829	0.2432	1	1.16479e-06	0.0102595
8.16	8	8589771	9167795	SBP	DBP	0.920816	0.84183	0.9828	0.847902	0.70869	0.96589	2.18154e-07	0.0019215
8.16	8	8589771	9167795	SBP	logTG	-0.87814	-1	-0.61477	0.771131	0.37794	1	3.03941e-08	0.000267711
8.16	8	8589771	9167795	TC	LDL	1	0.96917	1	1	0.93929	1	3.04245e-27	2.67979e-23
8.16	8	8589771	9167795	TC	HDL	1	0.90922	1	1	0.82668	1	3.57364e-29	3.14766e-25
8.16	8	8589771	9167795	TC	BMI	0.587275	0.40051	0.77941	0.344892	0.16041	0.60748	7.37231e-08	0.000649353
8.16	8	8589771	9167795	logTG	LDL	-0.746605	-1	-0.48198	0.557418	0.23231	1	3.44313e-07	0.00303271
8.16	8	8589771	9167795	logTG	BMI	-0.828237	-1	-0.56129	0.685977	0.31504	1	8.52975e-08	0.0007513
8.16	8	8589771	9167795	LDL	HDL	0.964952	0.83586	1	0.931132	0.69866	1	1.46373e-20	1.28925e-16
8.16	8	8589771	9167795	LDL	BMI	0.833456	0.65969	1	0.694649	0.43519	1	8.89995e-12	7.83908e-08
8.17	8	9167796	9835863	SBP	logTG	-0.658492	-0.92363	-0.41684	0.433612	0.17375	0.85309	1.52532e-06	0.013435
8.17	8	9167796	9835863	SBP	BMI	0.723105	0.50599	0.96196	0.522881	0.25603	0.92536	4.40908e-08	0.000388352
8.17	8	9167796	9835863	DBP	BMI	0.735728	0.48516	1	0.541295	0.23538	1	8.63158e-07	0.0076027
8.17	8	9167796	9835863	TC	logTG	-0.68831	-0.85025	-0.53954	0.47377	0.2911	0.72292	2.34918e-15	2.06916e-11
8.17	8	9167796	9835863	TC	LDL	1	0.9924	1	1	0.98485	1	8.93722e-238	7.8719e-234
8.17	8	9167796	9835863	TC	HDL	1	0.97913	1	1	0.95869	1	4.25703e-197	3.74959e-193
8.17	8	9167796	9835863	logTG	LDL	-0.798991	-0.95958	-0.6566	0.638387	0.43112	0.9208	4.87911e-18	4.29752e-14
8.17	8	9167796	9835863	logTG	HDL	-0.709668	-0.82664	-0.59111	0.503628	0.34942	0.68333	1.32471e-15	1.1668e-11
8.17	8	9167796	9835863	logTG	BMI	-0.793751	-1	-0.5902	0.63004	0.34833	1	2.65634e-10	2.3397e-06
8.17	8	9167796	9835863	LDL	HDL	1	0.96899	1	1	0.93895	1	3.63882e-136	3.20507e-132
8.18	8	9835864	10478851	SBP	DBP	0.908861	0.82378	0.9794	0.826028	0.67861	0.95922	8.09001e-07	0.00712568
8.18	8	9835864	10478851	SBP	logTG	-1	-1	-0.73333	1	0.53777	1	1.3848e-11	1.21973e-07
8.18	8	9835864	10478851	SBP	BMI	0.625107	0.43623	0.82508	0.390759	0.19029	0.68076	9.63059e-09	8.48262e-05
8.18	8	9835864	10478851	DBP	logTG	-1	-1	-0.68112	1	0.46393	1	3.12003e-09	2.74812e-05
8.18	8	9835864	10478851	TC	LDL	1	0.93134	1	1	0.8674	1	1.99293e-08	0.000175537
8.18	8	9835864	10478851	logTG	BMI	-0.772048	-1	-0.52464	0.596058	0.27525	1	4.11218e-08	0.000362201
8.18	8	9835864	10478851	LDL	HDL	1	0.68894	1	1	0.47464	1	3.68218e-10	3.24326e-06
8.19	8	10478852	11466761	SBP	DBP	0.92413	0.86368	0.97653	0.854015	0.74594	0.9536	2.85533e-11	2.51497e-07
8.19	8	10478852	11466761	SBP	logTG	-0.600927	-0.80134	-0.41165	0.361113	0.16946	0.64214	1.38299e-08	0.000121814
8.19	8	10478852	11466761	DBP	logTG	-0.610231	-0.85494	-0.38757	0.372382	0.15021	0.73092	7.64104e-07	0.00673023
8.2	8	11466762	12296849	SBP	DBP	0.941511	0.88096	0.99562	0.886442	0.77608	0.99127	4.4263e-11	3.89869e-07
8.2	8	11466762	12296849	SBP	logTG	-0.730007	-0.90166	-0.56343	0.532911	0.31746	0.81299	3.46807e-12	3.05468e-08
8.2	8	11466762	12296849	SBP	BMI	0.55875	0.34194	0.78082	0.312201	0.11693	0.60968	5.22472e-06	0.0460193
8.2	8	11466762	12296849	DBP	BMI	0.684775	0.43895	0.95554	0.468917	0.19268	0.91305	2.78616e-06	0.0245405
8.2	8	11466762	12296849	TC	LDL	0.959193	0.88124	1	0.920052	0.77658	1	6.04158e-07	0.00532142
8.29	8	16988031	17492672	SBP	DBP	0.909377	0.8294	0.98203	0.826966	0.6879	0.96439	1.19991e-07	0.00105688
8.31	8	17947005	18668609	TC	logTG	1	0.92928	1	1	0.86355	1	5.04583e-42	4.44437e-38
8.31	8	17947005	18668609	TC	LDL	1	0.94624	1	1	0.89537	1	9.31876e-18	8.20796e-14
8.31	8	17947005	18668609	TC	FHL	0.809617	0.65869	0.9726	0.655479	0.43388	0.94594	3.57859e-12	3.15202e-08
8.31	8	17947005	18668609	logTG	LDL	1	0.86782	1	1	0.75311	1	5.25468e-22	4.62832e-18
8.31	8	17947005	18668609	logTG	FHL	0.856483	0.70603	1	0.733564	0.49848	1	3.97476e-15	3.50097e-11
8.31	8	17947005	18668609	LDL	FHL	0.980529	0.78868	1	0.961437	0.62201	1	1.68894e-10	1.48762e-06
8.32	8	18668610	19488888	logTG	HDL	-1	-1	-0.8947	1	0.80048	1	5.85177e-18	5.15424e-14
8.33	8	19488889	20135628	logTG	HDL	-0.990219	-0.99492	-0.98528	0.980533	0.97077	0.98987	0	0
8.33	8	19488889	20135628	logTG	FHL	0.773494	0.70666	0.83969	0.598293	0.49936	0.70509	2.61293e-52	2.30147e-48
8.33	8	19488889	20135628	HDL	FHL	-0.838576	-0.89999	-0.77854	0.70321	0.60612	0.80999	3.99842e-61	3.52181e-57
8.36	8	21650454	22895018	SBP	DBP	0.817597	0.69735	0.89954	0.668465	0.4863	0.80917	2.76246e-06	0.0243317
8.36	8	21650454	22895018	TC	LDL	1	0.93156	1	1	0.86781	1	2.10411e-09	1.8533e-05
8.36	8	21650454	22895018	TC	FHL	0.783594	0.54544	1	0.614019	0.29751	1	1.44374e-06	0.0127165
8.37	8	22895019	23788494	SBP	DBP	0.788287	0.67283	0.87039	0.621397	0.4527	0.75758	2.61343e-07	0.00230191
8.37	8	22895019	23788494	SBP	HT	0.723744	0.52235	0.91485	0.523806	0.27285	0.83695	2.02483e-06	0.0178347
8.37	8	22895019	23788494	DBP	HT	0.626427	0.43003	0.79955	0.392411	0.18493	0.63929	3.56705e-06	0.0314186
8.39	8	24863244	25859277	SBP	HT	0.800883	0.58383	1	0.641414	0.34086	1	4.63613e-06	0.040835
8.4	8	1628040	2070902	SBP	DBP	0.781163	0.65129	0.86707	0.610215	0.42418	0.7518	1.91016e-06	0.0168247
8.4	8	25859278	26679135	SBP	DBP	0.940204	0.91406	0.96368	0.883984	0.83551	0.92868	2.9282e-77	2.57916e-73
8.4	8	25859278	26679135	SBP	HT	0.867382	0.78684	0.94445	0.752352	0.61912	0.89198	9.86741e-27	8.69121e-23
8.4	8	25859278	26679135	DBP	HT	0.850264	0.76964	0.928	0.722948	0.59235	0.86118	3.55826e-26	3.13412e-22
8.49	8	36641175	38803980	logTG	HDL	-1	-1	-0.78926	1	0.62294	1	4.06045e-08	0.000357644
8.49	8	36641175	38803980	HDL	BMI	-0.723906	-1	-0.46841	0.52404	0.2194	1	2.53257e-06	0.0223069
8.61	8	55275355	56346878	TC	LDL	1	0.95594	1	1	0.91383	1	1.77051e-14	1.55947e-10
8.64	8	58675118	59555977	TC	logTG	1	0.92699	1	1	0.85932	1	1.4905e-34	1.31283e-30
8.64	8	58675118	59555977	TC	LDL	1	0.98806	1	1	0.97626	1	1.49034e-131	1.31269e-127
8.64	8	58675118	59555977	TC	FHL	0.878122	0.70879	1	0.771098	0.50238	1	3.15532e-12	2.77921e-08
8.64	8	58675118	59555977	logTG	LDL	1	0.92053	1	1	0.84737	1	7.83105e-32	6.89759e-28
8.64	8	58675118	59555977	logTG	FHL	1	0.79837	1	1	0.63739	1	1.21546e-11	1.07058e-07
8.64	8	58675118	59555977	LDL	FHL	0.904286	0.73711	1	0.817734	0.54333	1	2.90587e-12	2.55949e-08
8.65	8	59555978	60476248	TC	LDL	1	0.97212	1	1	0.94501	1	5.14849e-36	4.53479e-32
8.65	8	59555978	60476248	TC	FHL	0.772461	0.56414	1	0.596696	0.31825	1	9.42755e-08	0.000830379
8.65	8	59555978	60476248	LDL	FHL	0.804893	0.58717	1	0.647852	0.34476	1	1.35469e-07	0.00119321
8.8	8	76295484	77377989	SBP	BMI	1	0.82506	1	1	0.68072	1	1.96047e-14	1.72678e-10
8.8	8	76295484	77377989	SBP	HT	0.862091	0.64915	1	0.743201	0.42139	1	5.03692e-06	0.0443652
8.8	8	76295484	77377989	BMI	HT	0.874834	0.70672	1	0.765334	0.49945	1	3.9905e-10	3.51483e-06
8.84	8	81340232	82878769	SBP	DBP	0.966388	0.93151	0.99799	0.933907	0.86772	0.99599	1.47983e-21	1.30343e-17
8.84	8	81340232	82878769	SBP	HT	0.924986	0.78903	1	0.855598	0.62257	1	4.6115e-11	4.06181e-07
8.84	8	81340232	82878769	DBP	HT	0.877272	0.73428	1	0.769606	0.53916	1	1.1231e-10	9.89226e-07
8.94	8	94999067	96175630	SBP	HT	0.755181	0.54794	0.96987	0.570299	0.30024	0.94066	4.34882e-06	0.0383044
8.99	8	101448440	102548680	SBP	DBP	0.825673	0.7272	0.89651	0.681736	0.52882	0.80373	5.68041e-08	0.000500331
9.103	9	128785783	129617771	BMI	HT	0.692829	0.48819	0.92003	0.480012	0.23833	0.84646	4.35571e-07	0.00383651
9.105	9	130902728	132193798	TC	LDL	1	0.93709	1	1	0.87814	1	9.33194e-08	0.000821957
9.11	9	136042491	136770926	SBP	DBP	0.81247	0.69667	0.91794	0.660107	0.48535	0.84261	3.42909e-07	0.00302034
9.11	9	136042491	136770926	DBP	TC	-0.838466	-0.92541	-0.75077	0.703025	0.56366	0.85638	6.74434e-37	5.94041e-33
9.11	9	136042491	136770926	DBP	LDL	-0.810956	-0.89807	-0.72365	0.65765	0.52367	0.80653	8.207e-37	7.22873e-33
9.11	9	136042491	136770926	DBP	HDL	-0.765959	-1	-0.52247	0.586693	0.27297	1	2.17377e-07	0.00191466
9.11	9	136042491	136770926	DBP	HT	0.733632	0.57781	0.88264	0.538216	0.33386	0.77905	5.71989e-09	5.03808e-05
9.11	9	136042491	136770926	TC	LDL	1	0.99521	1	1	0.99044	1	0	0
9.11	9	136042491	136770926	TC	HDL	0.899834	0.71962	1	0.809702	0.51785	1	2.32328e-13	2.04635e-09
9.11	9	136042491	136770926	TC	HT	-0.642119	-0.81795	-0.48513	0.412317	0.23535	0.66905	9.15271e-12	8.06171e-08
9.11	9	136042491	136770926	LDL	HDL	0.774913	0.57195	1	0.600491	0.32713	1	1.04526e-10	9.20665e-07
9.11	9	136042491	136770926	LDL	HT	-0.604375	-0.78093	-0.44399	0.365269	0.19713	0.60985	6.85188e-11	6.03514e-07
9.114	9	138995792	140097759	TC	LDL	1	0.94735	1	1	0.89747	1	7.39332e-09	6.51204e-05
9.13	9	9170121	9920258	SBP	DBP	0.955823	0.87368	1	0.913598	0.76332	1	4.22495e-06	0.0372134
9.2	9	14244748	14902924	DBP	HT	0.848365	0.6265	1	0.719723	0.3925	1	2.58211e-06	0.0227432
9.21	9	14902925	15839403	TC	HDL	1	0.90563	1	1	0.82016	1	2.04444e-28	1.80074e-24
9.26	9	18754197	19463292	TC	LDL	1	0.96293	1	1	0.92724	1	1.6328e-26	1.43817e-22
9.43	9	34704545	36749273	SBP	DBP	0.770886	0.6671	0.84689	0.594265	0.44503	0.71722	9.69701e-08	0.000854113
9.43	9	34704545	36749273	SBP	HT	0.697155	0.53109	0.85314	0.486025	0.28206	0.72785	4.78747e-08	0.00042168
9.43	9	34704545	36749273	DBP	HT	0.726441	0.57153	0.87005	0.527717	0.32665	0.75699	3.53588e-09	3.1144e-05
9.5	9	2441121	3079045	TC	LDL	1	0.91599	1	1	0.83904	1	4.33405e-08	0.000381743
9.54	9	77862309	78630915	TC	LDL	1	0.93927	1	1	0.88224	1	2.16639e-10	1.90816e-06
9.55	9	78630916	79451035	TC	LDL	1	0.95433	1	1	0.91075	1	1.68874e-16	1.48744e-12
9.55	9	78630916	79451035	TC	FHL	0.839583	0.59449	1	0.704899	0.35342	1	6.85251e-07	0.00603569
9.55	9	78630916	79451035	LDL	FHL	0.715948	0.46601	1	0.512581	0.21716	1	5.11302e-06	0.0450355
9.77	9	101596751	103165725	BMI	HT	0.70022	0.49512	0.9328	0.490308	0.24514	0.87011	2.54916e-07	0.0022453
9.82	9	107061020	108203095	DBP	logTG	0.597408	0.37085	0.85487	0.356896	0.13753	0.73081	3.48608e-06	0.0307054
9.82	9	107061020	108203095	TC	logTG	0.862765	0.7959	0.93267	0.744364	0.63346	0.86987	5.93956e-45	5.23156e-41
9.82	9	107061020	108203095	TC	LDL	0.988574	0.96862	1	0.977279	0.93822	1	2.68934e-153	2.36877e-149
9.82	9	107061020	108203095	TC	HDL	0.961154	0.94495	0.97644	0.923818	0.89292	0.95343	0	0
9.82	9	107061020	108203095	logTG	LDL	0.938185	0.85881	1	0.880191	0.73755	1	1.26913e-33	1.11785e-29
9.82	9	107061020	108203095	logTG	HDL	0.650948	0.54814	0.75532	0.423734	0.30046	0.57052	2.22967e-27	1.96389e-23
9.82	9	107061020	108203095	LDL	HDL	0.873232	0.81677	0.93159	0.762535	0.66711	0.86786	2.13678e-77	1.88208e-73
9.87	9	112076382	112865520	DBP	HT	0.827287	0.64902	1	0.684404	0.42123	1	7.97797e-08	0.0007027
9.88	9	112865521	113646149	SBP	DBP	0.832795	0.75296	0.89253	0.693548	0.56695	0.79661	3.2206e-11	2.8367e-07
9.88	9	112865521	113646149	SBP	HT	0.765099	0.60885	0.91729	0.585376	0.37069	0.84142	5.93524e-09	5.22776e-05
9.88	9	112865521	113646149	DBP	HT	0.728147	0.56695	0.88282	0.530198	0.32143	0.77938	2.88666e-08	0.000254257
9.92	9	116159541	117054909	SBP	HT	0.715826	0.51716	0.90497	0.512407	0.26745	0.81897	1.48823e-06	0.0131083
10.104	10	113117616	114255954	TC	logTG	-0.517037	-0.67967	-0.36654	0.267328	0.13435	0.46195	1.49934e-09	1.32062e-05
10.104	10	113117616	114255954	TC	LDL	1	0.98384	1	1	0.96794	1	6.48305e-67	5.71027e-63
10.104	10	113117616	114255954	TC	HDL	1	0.94504	1	1	0.89311	1	2.8267e-49	2.48976e-45
10.104	10	113117616	114255954	logTG	LDL	-0.672802	-0.83417	-0.51663	0.452662	0.26691	0.69585	1.20494e-13	1.06131e-09
10.104	10	113117616	114255954	logTG	HDL	-0.745839	-0.84179	-0.641	0.556276	0.41089	0.7086	1.84189e-16	1.62234e-12
10.104	10	113117616	114255954	LDL	HDL	1	0.927	1	1	0.85932	1	1.14397e-50	1.00761e-46
10.105	10	114255955	115588903	SBP	DBP	0.698505	0.58152	0.78388	0.487909	0.33816	0.61447	8.81711e-09	7.76611e-05
10.105	10	114255955	115588903	SBP	BMI	-0.523792	-0.70869	-0.34221	0.274358	0.11711	0.50224	2.26711e-07	0.00199687
10.106	10	115588904	116845213	SBP	DBP	0.944446	0.92485	0.96178	0.891979	0.85535	0.92502	1.18062e-136	1.03989e-132
10.106	10	115588904	116845213	SBP	HDL	0.529404	0.3694	0.70085	0.280268	0.13646	0.49119	6.40448e-09	5.64107e-05
10.106	10	115588904	116845213	SBP	HT	0.886233	0.8271	0.94216	0.785409	0.68409	0.88766	5.52218e-46	4.86394e-42
10.106	10	115588904	116845213	DBP	HDL	0.577767	0.42533	0.73742	0.333815	0.18091	0.54378	7.7951e-11	6.86592e-07
10.106	10	115588904	116845213	DBP	HT	0.90072	0.84566	0.95025	0.811297	0.71514	0.90297	2.4039e-49	2.11736e-45
10.106	10	115588904	116845213	HDL	HT	0.580132	0.4079	0.76044	0.336553	0.16639	0.57827	2.30388e-09	2.02926e-05
10.108	10	118416050	119528730	BMI	FHL	0.730833	0.47755	1	0.534117	0.22806	1	1.61811e-06	0.0142523
10.11	10	7659873	8771920	BMI	ICH	0.806672	0.50663	1	0.65072	0.25667	1	1.75182e-06	0.01543
10.11	10	120592840	121874445	SBP	HT	0.953602	0.73827	1	0.909356	0.54504	1	1.2496e-06	0.0110065
10.11	10	120592840	121874445	DBP	HT	0.850912	0.66875	1	0.724052	0.44722	1	1.2181e-07	0.0010729
10.112	10	122803507	123856184	SBP	DBP	0.889397	0.83091	0.93718	0.791027	0.69041	0.8783	7.04096e-19	6.20168e-15
10.112	10	122803507	123856184	SBP	HT	0.880228	0.75772	1	0.774802	0.57414	1	9.132e-14	8.04347e-10
10.112	10	122803507	123856184	DBP	HT	0.744305	0.58307	0.89144	0.55399	0.33997	0.79467	6.2785e-09	5.5301e-05
10.113	10	123856185	124894142	TC	LDL	1	0.96436	1	1	0.93	1	2.739e-29	2.41251e-25
10.21	10	17065861	18529742	SBP	DBP	0.890369	0.85331	0.92122	0.792757	0.72813	0.84865	2.12559e-65	1.87222e-61
10.21	10	17065861	18529742	SBP	LDL	-0.478252	-0.68957	-0.29001	0.228725	0.0841	0.4755	3.39544e-06	0.029907
10.21	10	17065861	18529742	SBP	HT	0.850841	0.76248	0.93496	0.723931	0.58138	0.87415	9.20499e-25	8.10776e-21
10.21	10	17065861	18529742	DBP	HT	0.809458	0.71229	0.90234	0.655222	0.50735	0.81422	1.94503e-20	1.71318e-16
10.21	10	17065861	18529742	TC	LDL	1	0.94863	1	1	0.8999	1	3.69077e-17	3.25083e-13
10.22	10	18529743	19421514	SBP	DBP	0.950182	0.92946	0.96823	0.902846	0.8639	0.93746	1.34144e-112	1.18154e-108
10.22	10	18529743	19421514	SBP	BMI	-0.661881	-0.89964	-0.45982	0.438086	0.21144	0.80936	6.2342e-08	0.000549108
10.22	10	18529743	19421514	SBP	HT	0.901924	0.82361	0.97992	0.813467	0.67833	0.96025	8.77946e-26	7.73295e-22
10.22	10	18529743	19421514	DBP	BMI	-0.661048	-0.9054	-0.45666	0.436984	0.20854	0.81975	1.66369e-08	0.000146538
10.22	10	18529743	19421514	DBP	HT	0.961103	0.8958	1	0.92372	0.80246	1	4.79358e-29	4.22219e-25
10.32	10	27669567	28734422	SBP	DBP	0.942119	0.86894	1	0.887589	0.75506	1	4.86673e-07	0.00428662
10.46	10	44893847	46327144	TC	HDL	1	0.85044	1	1	0.72325	1	6.10793e-18	5.37986e-14
10.51	10	53129610	53919161	SBP	DBP	1	0.94073	1	1	0.88496	1	1.27518e-06	0.0112318
10.58	10	59822947	61470383	SBP	HT	0.669421	0.47148	0.84774	0.448125	0.22229	0.71866	3.99499e-06	0.0351879
10.6	10	62626466	64069687	SBP	DBP	0.881637	0.84783	0.91003	0.777284	0.71882	0.82815	4.87292e-97	4.29207e-93
10.6	10	62626466	64069687	SBP	HT	0.852861	0.78889	0.91497	0.727372	0.62234	0.83717	2.24554e-39	1.97787e-35
10.6	10	62626466	64069687	DBP	HT	0.88083	0.82189	0.9358	0.775861	0.67551	0.87573	7.74073e-47	6.81803e-43
10.6	10	62626466	64069687	BMI	FHL	0.819831	0.5609	1	0.672122	0.31461	1	7.14087e-07	0.00628968
10.61	10	64069688	65400431	SBP	DBP	0.835301	0.76589	0.89058	0.697727	0.58659	0.79313	6.58074e-14	5.79632e-10
10.61	10	64069688	65400431	SBP	HT	0.826634	0.6854	0.96683	0.683323	0.46978	0.93476	1.88163e-10	1.65734e-06
10.61	10	64069688	65400431	DBP	logTG	0.588271	0.44433	0.73301	0.346063	0.19743	0.5373	1.46469e-11	1.2901e-07
10.61	10	64069688	65400431	DBP	HT	0.875849	0.75356	0.99924	0.767111	0.56785	0.99848	1.90273e-13	1.67592e-09
10.61	10	64069688	65400431	logTG	LDL	-0.913749	-1	-0.70908	0.834937	0.5028	1	8.92888e-13	7.86456e-09
10.61	10	64069688	65400431	logTG	BMI	0.629029	0.46758	0.79025	0.395678	0.21863	0.62449	8.17525e-10	7.20076e-06
10.61	10	64069688	65400431	logTG	HT	0.503145	0.31174	0.69421	0.253155	0.09718	0.48192	2.31419e-06	0.0203834
10.62	10	65400432	66510387	logTG	BMI	0.836969	0.57901	1	0.700517	0.33525	1	1.8767e-06	0.01653
10.62	10	65400432	66510387	logTG	AF	-1	-1	-0.66958	1	0.44834	1	3.69011e-08	0.000325025
10.71	10	73514215	75694023	SBP	DBP	0.948237	0.88614	1	0.899153	0.78525	1	4.76309e-10	4.19533e-06
10.71	10	73514215	75694023	SBP	AF	-0.716183	-0.91337	-0.52491	0.512918	0.27553	0.83424	1.88865e-09	1.66352e-05
10.85	10	89971629	91021321	SBP	DBP	0.880042	0.7766	0.95262	0.774474	0.60311	0.90749	2.24025e-06	0.0197321
10.89	10	94503300	95528160	TC	logTG	0.867673	0.76613	0.96772	0.752856	0.58695	0.93648	3.31771e-21	2.92224e-17
10.89	10	94503300	95528160	TC	LDL	1	0.96783	1	1	0.9367	1	2.05496e-26	1.81001e-22
10.89	10	94503300	95528160	TC	HDL	-0.658807	-0.85641	-0.47193	0.434027	0.22272	0.73344	7.68111e-10	6.76552e-06
10.89	10	94503300	95528160	TC	FHL	0.909022	0.75886	1	0.826321	0.57588	1	7.40895e-13	6.5258e-09
10.89	10	94503300	95528160	logTG	LDL	0.834624	0.72976	0.93964	0.696598	0.53254	0.88293	2.03104e-21	1.78894e-17
10.89	10	94503300	95528160	logTG	HDL	-0.995496	-1	-0.92728	0.991013	0.85984	1	6.54352e-26	5.76353e-22
10.89	10	94503300	95528160	logTG	FHL	0.888145	0.75283	1	0.788802	0.56675	1	7.28603e-17	6.41754e-13
10.89	10	94503300	95528160	LDL	HDL	-0.733663	-0.89234	-0.57158	0.538261	0.3267	0.79628	3.86884e-12	3.40767e-08
10.89	10	94503300	95528160	LDL	FHL	0.918619	0.77417	1	0.843861	0.59934	1	4.24635e-13	3.74019e-09
10.89	10	94503300	95528160	HDL	FHL	-0.811783	-0.99902	-0.63705	0.658991	0.40584	0.99805	7.42927e-11	6.5437e-07
10.9	10	95528161	97040172	SBP	DBP	0.939789	0.91248	0.96345	0.883204	0.83262	0.92825	3.3022e-71	2.90858e-67
10.9	10	95528161	97040172	SBP	TC	0.583422	0.40846	0.75626	0.340381	0.16684	0.57193	1.00386e-08	8.842e-05
10.9	10	95528161	97040172	SBP	HT	0.919566	0.85125	0.98388	0.845601	0.72463	0.96803	4.29565e-26	3.78361e-22
10.9	10	95528161	97040172	DBP	TC	0.619061	0.43868	0.798	0.383237	0.19244	0.63681	6.65141e-09	5.85856e-05
10.9	10	95528161	97040172	DBP	HT	0.856716	0.77281	0.93437	0.733963	0.59723	0.87305	3.15942e-23	2.78282e-19
10.9	10	95528161	97040172	TC	LDL	1	0.94369	1	1	0.89054	1	2.36412e-09	2.08232e-05
10.9	10	95528161	97040172	TC	HT	0.589949	0.39085	0.80258	0.348039	0.15276	0.64413	2.75752e-07	0.00242882
10.95	10	101271452	102509298	SBP	DBP	0.938733	0.89049	0.97747	0.881219	0.79297	0.95544	7.83163e-18	6.8981e-14
10.95	10	101271452	102509298	TC	LDL	1	0.9373	1	1	0.87852	1	7.55822e-08	0.000665728
10.96	10	102509299	104206837	SBP	DBP	0.877592	0.83841	0.91021	0.770168	0.70294	0.82849	1.29188e-68	1.13789e-64
10.96	10	102509299	104206837	SBP	BMI	-0.454935	-0.59038	-0.31953	0.206966	0.1021	0.34854	1.65638e-09	1.45894e-05
10.96	10	102509299	104206837	SBP	HT	0.826799	0.69462	0.96335	0.683597	0.4825	0.92805	2.56775e-13	2.26167e-09
10.96	10	102509299	104206837	DBP	BMI	-0.639872	-0.76951	-0.51238	0.409437	0.26254	0.59215	7.33922e-16	6.46438e-12
10.96	10	102509299	104206837	DBP	HT	0.804109	0.67001	0.94227	0.646592	0.44891	0.88787	8.07875e-12	7.11576e-08
10.97	10	104206838	106142283	SBP	DBP	0.88511	0.8558	0.91026	0.783419	0.73239	0.82858	3.2606e-116	2.87194e-112
10.97	10	104206838	106142283	SBP	BMI	-0.498231	-0.63425	-0.36316	0.248234	0.13188	0.40228	3.83113e-11	3.37446e-07
10.97	10	104206838	106142283	SBP	HT	0.857645	0.77356	0.94159	0.735554	0.5984	0.88659	1.96271e-24	1.72875e-20
10.97	10	104206838	106142283	DBP	BMI	-0.47217	-0.6077	-0.33366	0.222945	0.11133	0.3693	7.3742e-10	6.4952e-06
10.97	10	104206838	106142283	DBP	HT	0.784947	0.68925	0.8763	0.616142	0.47506	0.7679	2.68302e-20	2.3632e-16
10.97	10	104206838	106142283	BMI	HT	-0.457284	-0.66209	-0.26486	0.209109	0.07015	0.43836	4.94846e-06	0.043586
10.98	10	106142284	107877787	SBP	DBP	0.921149	0.86638	0.96532	0.848516	0.75061	0.93184	2.88507e-14	2.54117e-10
10.98	10	106142284	107877787	SBP	HT	1	0.91103	1	1	0.82997	1	9.98264e-20	8.79271e-16
10.98	10	106142284	107877787	DBP	HT	0.92761	0.83475	1	0.86046	0.69681	1	9.61062e-18	8.46503e-14
11.106	11	107054025	107846824	SBP	DBP	0.949838	0.88591	1	0.902192	0.78484	1	1.4657e-08	0.000129099
11.106	11	107054025	107846824	SBP	HT	0.962115	0.77749	1	0.925666	0.60449	1	1.85556e-07	0.00163438
11.11	11	7915072	9080939	SBP	DBP	0.867369	0.79106	0.92685	0.752329	0.62578	0.85905	3.02806e-11	2.66712e-07
11.11	11	7915072	9080939	DBP	HT	0.807283	0.65883	0.94454	0.651706	0.43406	0.89216	8.02986e-11	7.0727e-07
11.11	11	112755447	113889019	SBP	DBP	0.952403	0.87416	1	0.907071	0.76416	1	2.05942e-06	0.0181394
11.113	11	116247378	117295641	SBP	TC	0.440727	0.29087	0.60099	0.194241	0.0846	0.36119	4.50372e-08	0.000396688
11.113	11	116247378	117295641	SBP	FHL	0.399907	0.23897	0.56753	0.159926	0.05711	0.32209	3.23297e-06	0.028476
11.113	11	116247378	117295641	DBP	TC	0.429265	0.26943	0.59532	0.184268	0.07259	0.35441	2.97156e-07	0.00261735
11.113	11	116247378	117295641	DBP	logTG	0.438189	0.28734	0.59874	0.192009	0.08256	0.35848	2.06369e-06	0.018177
11.113	11	116247378	117295641	DBP	FHL	0.470293	0.3073	0.63886	0.221176	0.09443	0.40814	1.29091e-07	0.00113703
11.113	11	116247378	117295641	TC	logTG	0.766364	0.74156	0.78965	0.587314	0.5499	0.62355	0	0
11.113	11	116247378	117295641	TC	LDL	0.949216	0.9324	0.96435	0.901012	0.86937	0.92998	7.44831e-268	6.56047e-264
11.113	11	116247378	117295641	TC	HDL	-0.561205	-0.60087	-0.52013	0.314951	0.27053	0.36104	4.03455e-144	3.55363e-140
11.113	11	116247378	117295641	TC	FHL	0.952668	0.9294	0.97533	0.907577	0.86379	0.95126	1.01716e-208	8.95915e-205
11.113	11	116247378	117295641	logTG	LDL	0.754469	0.71116	0.79731	0.569223	0.50575	0.6357	3.78141e-105	3.33067e-101
11.113	11	116247378	117295641	logTG	HDL	-0.591353	-0.61545	-0.56716	0.349698	0.32167	0.37877	0	0
11.113	11	116247378	117295641	logTG	FHL	0.786443	0.75041	0.82091	0.618493	0.56311	0.6739	8.27993e-164	7.29296e-160
11.113	11	116247378	117295641	LDL	HDL	-0.764811	-0.81188	-0.71808	0.584935	0.51565	0.65915	2.63036e-99	2.31682e-95
11.113	11	116247378	117295641	LDL	FHL	0.959482	0.92659	0.99016	0.920605	0.85857	0.98042	3.20231e-130	2.82059e-126
11.113	11	116247378	117295641	HDL	FHL	-0.758541	-0.79732	-0.71822	0.575385	0.51584	0.63572	7.78566e-138	6.85761e-134
11.114	11	117295642	118901213	TC	logTG	0.453825	0.29578	0.60709	0.205957	0.08748	0.36856	6.48696e-07	0.00571371
11.114	11	117295642	118901213	TC	LDL	1	0.93462	1	1	0.87351	1	7.58121e-12	6.67753e-08
11.114	11	117295642	118901213	logTG	HDL	-0.919991	-1	-0.81986	0.846383	0.67217	1	6.09752e-20	5.3707e-16
11.114	11	117295642	118901213	logTG	FHL	0.58069	0.42198	0.7507	0.337201	0.17807	0.56355	1.75666e-09	1.54727e-05
11.115	11	118901214	120064528	HDL	BMI	-0.734945	-0.94234	-0.54179	0.540144	0.29354	0.88801	2.13874e-09	1.8838e-05
11.117	11	121208187	122589224	SBP	DBP	0.868665	0.75943	0.95544	0.754579	0.57674	0.91286	4.39569e-06	0.0387172
11.117	11	121208187	122589224	DBP	TC	0.55978	0.37284	0.75352	0.313353	0.13901	0.5678	1.59348e-07	0.00140354
11.117	11	121208187	122589224	DBP	HDL	0.546918	0.33539	0.76647	0.299119	0.11248	0.58747	2.55833e-06	0.0225338
11.117	11	121208187	122589224	TC	LDL	1	0.9702	1	1	0.94128	1	2.01827e-30	1.77769e-26
11.117	11	121208187	122589224	TC	HDL	0.885764	0.76047	1	0.784578	0.57832	1	9.81674e-20	8.64658e-16
11.117	11	121208187	122589224	LDL	HDL	0.717142	0.54194	0.90784	0.514293	0.2937	0.82418	3.77176e-12	3.32217e-08
11.118	11	122589225	123398882	SBP	DBP	0.952255	0.89157	1	0.906789	0.79489	1	3.95259e-09	3.48144e-05
11.12	11	9080940	10370100	SBP	DBP	0.940525	0.91501	0.96256	0.884588	0.83725	0.92652	1.17281e-86	1.03301e-82
11.12	11	9080940	10370100	SBP	HT	0.989527	0.93149	1	0.979164	0.86767	1	5.93025e-33	5.22336e-29
11.12	11	9080940	10370100	DBP	HT	1	0.94962	1	1	0.90177	1	3.08555e-35	2.71775e-31
11.121	11	125266685	126304240	TC	LDL	1	0.97877	1	1	0.95799	1	1.55876e-59	1.37296e-55
11.121	11	125266685	126304240	TC	HDL	-0.659865	-0.87879	-0.45848	0.435422	0.21021	0.77226	6.27389e-09	5.52604e-05
11.121	11	125266685	126304240	TC	FHL	0.706026	0.55369	0.85452	0.498473	0.30657	0.73021	1.97828e-11	1.74247e-07
11.121	11	125266685	126304240	LDL	HDL	-0.74226	-0.91761	-0.58327	0.55095	0.3402	0.84201	2.05341e-13	1.80864e-09
11.121	11	125266685	126304240	LDL	FHL	0.746646	0.62061	0.87352	0.557481	0.38516	0.76304	1.53175e-15	1.34917e-11
11.121	11	125266685	126304240	HDL	FHL	-0.785029	-0.99074	-0.59111	0.61627	0.34941	0.98157	2.77248e-09	2.442e-05
11.124	11	128262551	129451784	SBP	DBP	0.763705	0.63603	0.85054	0.583246	0.40454	0.72342	1.02013e-06	0.00898531
11.124	11	128262551	129451784	SBP	HT	0.776175	0.58369	0.96677	0.602447	0.34069	0.93464	4.80128e-07	0.00422897
11.124	11	128262551	129451784	DBP	HT	0.881633	0.72737	1	0.777277	0.52906	1	9.64169e-10	8.4924e-06
11.13	11	10370101	11081299	SBP	DBP	0.934457	0.87615	0.98397	0.87321	0.76763	0.9682	5.0009e-11	4.40479e-07
11.15	11	11632651	12470449	BMI	FHL	0.657422	0.41872	0.9234	0.432204	0.17533	0.85267	3.19536e-06	0.0281447
11.16	11	12470450	13364727	logTG	BMI	0.722328	0.48453	0.98102	0.521758	0.23476	0.9624	1.06838e-06	0.00941029
11.17	11	13364728	15126767	logTG	HDL	-1	-1	-0.87579	1	0.76701	1	4.15399e-12	3.65883e-08
11.18	11	15126768	16383386	SBP	DBP	0.882735	0.83147	0.92567	0.779222	0.69135	0.85687	5.09186e-28	4.48491e-24
11.18	11	15126768	16383386	SBP	HT	0.826086	0.68649	0.96489	0.682419	0.47127	0.93102	5.82513e-11	5.13077e-07
11.18	11	15126768	16383386	DBP	HT	0.731989	0.59659	0.86527	0.535808	0.35592	0.7487	5.20634e-11	4.58574e-07
11.19	11	16383387	17583948	SBP	DBP	0.945342	0.90891	0.97787	0.893672	0.82612	0.95623	3.66936e-29	3.23197e-25
11.19	11	16383387	17583948	SBP	HT	0.89779	0.78961	1	0.806028	0.62348	1	1.36367e-15	1.20112e-11
11.19	11	16383387	17583948	DBP	HT	0.886454	0.75935	1	0.785801	0.57661	1	3.21287e-12	2.8299e-08
11.2	11	1061400	1857845	DBP	HT	1	0.81381	1	1	0.66228	1	6.29478e-07	0.00554444
11.2	11	17583949	18740267	TC	LDL	1	0.95258	1	1	0.90742	1	9.51548e-13	8.38123e-09
11.3	11	1857846	2477449	SBP	DBP	0.976109	0.95899	0.99071	0.95279	0.91966	0.9815	6.06361e-80	5.34083e-76
11.3	11	1857846	2477449	SBP	HT	0.962004	0.91441	1	0.925451	0.83615	1	7.45077e-39	6.56264e-35
11.3	11	1857846	2477449	DBP	HT	0.983767	0.93958	1	0.967797	0.88282	1	3.57986e-36	3.15314e-32
11.31	11	27018308	28577718	SBP	DBP	0.886402	0.82725	0.93348	0.785708	0.68435	0.87139	4.18623e-16	3.68723e-12
11.31	11	27018308	28577718	SBP	logTG	-0.825883	-1	-0.60566	0.682082	0.36682	1	3.27301e-09	2.88287e-05
11.31	11	27018308	28577718	SBP	HDL	0.726929	0.47415	1	0.528426	0.22482	1	1.21138e-06	0.0106698
11.31	11	27018308	28577718	SBP	BMI	-0.427956	-0.58021	-0.27834	0.183147	0.07748	0.33665	2.45822e-07	0.0021652
11.31	11	27018308	28577718	DBP	logTG	-1	-1	-0.81098	1	0.65769	1	1.44718e-13	1.27468e-09
11.31	11	27018308	28577718	DBP	HDL	0.801555	0.56879	1	0.64249	0.32352	1	3.97209e-08	0.000349862
11.31	11	27018308	28577718	DBP	BMI	-0.608512	-0.7405	-0.47469	0.370287	0.22533	0.54834	1.17731e-14	1.03697e-10
11.31	11	27018308	28577718	logTG	HDL	-1	-1	-0.81641	1	0.66652	1	1.75754e-07	0.00154804
11.31	11	27018308	28577718	logTG	BMI	0.939322	0.7958	1	0.882326	0.6333	1	1.88297e-16	1.65852e-12
11.31	11	27018308	28577718	HDL	BMI	-0.920856	-1	-0.75619	0.847976	0.57183	1	7.97322e-14	7.02281e-10
11.34	11	30570130	32065771	SBP	DBP	0.87915	0.78456	0.94685	0.772905	0.61554	0.89653	3.13394e-06	0.0276037
11.34	11	30570130	32065771	DBP	HT	0.895996	0.68736	1	0.802808	0.47246	1	4.35483e-06	0.0383573
11.4	11	2477450	3362508	TC	LDL	1	0.93809	1	1	0.88001	1	3.74478e-12	3.2984e-08
11.4	11	2477450	3362508	TC	HDL	1	0.83966	1	1	0.70503	1	2.45183e-14	2.15957e-10
11.4	11	2477450	3362508	LDL	HDL	0.993236	0.73107	1	0.986517	0.53447	1	1.60105e-09	1.4102e-05
11.46	11	42858198	43949377	BMI	HT	0.735708	0.52129	0.99346	0.541266	0.27174	0.98697	2.49439e-07	0.00219706
11.48	11	45019560	46316005	SBP	DBP	0.763899	0.64947	0.8495	0.583541	0.42182	0.72165	1.99832e-07	0.00176012
11.48	11	45019560	46316005	logTG	HDL	-0.874255	-1	-0.72443	0.764322	0.5248	1	1.02983e-09	9.07074e-06
11.48	11	45019560	46316005	HDL	BMI	-0.530863	-0.70795	-0.35494	0.281816	0.12598	0.5012	2.88369e-07	0.00253995
11.48	11	45019560	46316005	BMI	HT	0.668862	0.44595	0.92025	0.447377	0.19887	0.84687	2.70641e-06	0.0238381
11.49	11	46316006	48066366	SBP	DBP	0.958323	0.92698	0.98371	0.918383	0.85929	0.96769	3.87652e-33	3.41444e-29
11.49	11	46316006	48066366	SBP	HT	0.784826	0.67199	0.8886	0.615952	0.45157	0.78961	4.09424e-14	3.60621e-10
11.49	11	46316006	48066366	DBP	BMI	-0.42211	-0.58215	-0.2607	0.178177	0.06796	0.3389	3.44311e-06	0.0303269
11.49	11	46316006	48066366	DBP	HT	0.807705	0.6972	0.90718	0.652387	0.48609	0.82297	8.07637e-14	7.11367e-10
11.49	11	46316006	48066366	TC	LDL	0.922146	0.83665	1	0.850354	0.69999	1	1.16423e-07	0.00102545
11.49	11	46316006	48066366	TC	HDL	0.680911	0.5581	0.79926	0.46364	0.31147	0.63882	3.78756e-16	3.33608e-12
11.49	11	46316006	48066366	TC	BMI	-0.508574	-0.67718	-0.33567	0.258648	0.11267	0.45858	1.84714e-07	0.00162696
11.49	11	46316006	48066366	logTG	HDL	-0.675647	-0.76652	-0.57692	0.456499	0.33284	0.58756	1.32809e-18	1.16978e-14
11.49	11	46316006	48066366	logTG	BMI	0.443783	0.2904	0.59202	0.196943	0.08433	0.35048	6.91202e-07	0.00608811
11.49	11	46316006	48066366	logTG	HT	0.50872	0.33676	0.67284	0.258796	0.1134	0.45272	3.03072e-07	0.00266946
11.49	11	46316006	48066366	HDL	BMI	-0.612827	-0.72035	-0.50403	0.375557	0.25404	0.5189	9.237e-18	8.13595e-14
11.49	11	46316006	48066366	HDL	HT	-0.578035	-0.70835	-0.44584	0.334125	0.19877	0.50176	1.97749e-12	1.74177e-08
11.5	11	48066367	48765366	SBP	DBP	0.96869	0.93642	0.99426	0.93836	0.87689	0.98856	1.20778e-16	1.06381e-12
11.5	11	48066367	48765366	SBP	HDL	-0.484745	-0.64385	-0.3161	0.234978	0.09992	0.41454	4.9527e-07	0.00436234
11.5	11	48066367	48765366	SBP	HT	0.925714	0.83626	1	0.856946	0.69933	1	2.20601e-12	1.94305e-08
11.5	11	48066367	48765366	DBP	HDL	-0.5429	-0.70681	-0.37006	0.29474	0.13695	0.49958	1.47976e-07	0.00130337
11.5	11	48066367	48765366	DBP	HT	0.919299	0.82462	0.99983	0.845111	0.68	0.99967	1.12052e-10	9.86954e-07
11.5	11	48066367	48765366	TC	HDL	0.85894	0.71013	1	0.737778	0.50429	1	1.59614e-10	1.40588e-06
11.5	11	48066367	48765366	HDL	HT	-0.6581	-0.80532	-0.49382	0.433096	0.24386	0.64853	9.88916e-10	8.71037e-06
11.51	11	48765367	49386071	SBP	DBP	0.984335	0.95751	1	0.968915	0.91683	1	1.91278e-12	1.68478e-08
11.51	11	48765367	49386071	SBP	HDL	-0.635043	-0.79683	-0.45872	0.403279	0.21042	0.63494	2.13236e-08	0.000187818
11.51	11	48765367	49386071	SBP	HT	0.921564	0.82164	1	0.84928	0.67509	1	2.52299e-10	2.22225e-06
11.51	11	48765367	49386071	DBP	HDL	-0.620761	-0.80165	-0.42381	0.385344	0.17962	0.64264	3.76147e-07	0.0033131
11.51	11	48765367	49386071	DBP	HT	0.89155	0.77196	0.99121	0.794861	0.59593	0.9825	8.29495e-09	7.30619e-05
11.51	11	48765367	49386071	TC	HDL	0.915992	0.7784	1	0.839042	0.6059	1	3.88708e-10	3.42374e-06
11.51	11	48765367	49386071	HDL	HT	-0.780853	-0.92853	-0.61773	0.609732	0.38159	0.86217	1.64164e-09	1.44596e-05
11.52	11	49386072	50217008	SBP	DBP	1	0.97724	1	1	0.95499	1	9.27284e-07	0.00816752
11.52	11	49386072	50217008	SBP	HDL	-0.707115	-0.87404	-0.52458	0.500011	0.27518	0.76395	5.04981e-08	0.000444787
11.52	11	49386072	50217008	SBP	HT	1	0.93873	1	1	0.88122	1	9.04139e-09	7.96366e-05
11.52	11	49386072	50217008	DBP	HDL	-0.733304	-0.92376	-0.52709	0.537734	0.27782	0.85334	6.52732e-07	0.00574926
11.52	11	49386072	50217008	DBP	HT	0.998177	0.91977	1	0.996358	0.84597	1	2.3658e-07	0.0020838
11.52	11	49386072	50217008	TC	HDL	0.858045	0.69649	0.9995	0.736241	0.4851	0.999	5.36354e-09	4.72421e-05
11.52	11	49386072	50217008	HDL	HT	-0.763927	-0.93783	-0.57115	0.583585	0.32621	0.87952	1.4021e-07	0.00123497
11.53	11	50217009	51098366	SBP	DBP	1	0.98386	1	1	0.96799	1	2.35593e-07	0.0020751
11.53	11	50217009	51098366	SBP	HDL	-0.702539	-0.87542	-0.50945	0.493561	0.25954	0.76636	1.50998e-07	0.00132999
11.53	11	50217009	51098366	SBP	HT	0.991789	0.92867	1	0.983645	0.86243	1	8.89019e-08	0.000783048
11.53	11	50217009	51098366	DBP	HDL	-0.714074	-0.90768	-0.49904	0.509901	0.24904	0.82388	2.41472e-06	0.0212689
11.53	11	50217009	51098366	DBP	HT	0.997265	0.93531	1	0.994537	0.8748	1	1.79456e-06	0.0158065
11.53	11	50217009	51098366	TC	HDL	0.871805	0.69623	1	0.760045	0.48473	1	1.83107e-07	0.00161281
11.53	11	50217009	51098366	HDL	HT	-0.840577	-0.99106	-0.65756	0.706569	0.43239	0.98221	1.66175e-07	0.00146367
11.54	11	51098367	51581595	SBP	DBP	1	0.98356	1	1	0.9674	1	8.13106e-07	0.00716184
11.54	11	51098367	51581595	SBP	HT	0.991216	0.9207	1	0.982509	0.84769	1	6.25943e-07	0.00551331
11.54	11	51098367	51581595	DBP	HT	1	0.93144	1	1	0.86757	1	1.97748e-06	0.0174176
11.54	11	51098367	51581595	TC	HDL	0.894506	0.71146	1	0.80014	0.50617	1	7.58181e-07	0.00667806
11.54	11	51098367	51581595	HDL	HT	-0.756737	-0.94787	-0.52909	0.572651	0.27994	0.89846	4.10951e-06	0.0361966
11.55	11	51581596	55477633	SBP	DBP	1	0.97896	1	1	0.95836	1	1.47438e-07	0.00129863
11.55	11	51581596	55477633	SBP	HDL	-0.664246	-0.84523	-0.46348	0.441223	0.21481	0.71441	3.62366e-07	0.00319172
11.55	11	51581596	55477633	SBP	HT	0.98711	0.90268	1	0.974385	0.81482	1	1.05638e-07	0.00093046
11.55	11	51581596	55477633	DBP	HT	0.982155	0.88403	1	0.964629	0.7815	1	1.28712e-06	0.011337
11.55	11	51581596	55477633	TC	HDL	0.875415	0.70979	1	0.766352	0.5038	1	3.79679e-08	0.000334421
11.55	11	51581596	55477633	HDL	HT	-0.803701	-0.97438	-0.60839	0.645936	0.37014	0.94942	2.28041e-07	0.00200859
11.56	11	55477634	55947452	SBP	DBP	1	0.97417	1	1	0.94901	1	5.15204e-07	0.00453792
11.56	11	55477634	55947452	SBP	HDL	-0.697108	-0.87983	-0.4967	0.485959	0.24671	0.77409	3.9832e-07	0.0035084
11.56	11	55477634	55947452	SBP	HT	0.928858	0.80863	1	0.862778	0.65388	1	8.71897e-08	0.000767967
11.56	11	55477634	55947452	DBP	HDL	-0.733888	-0.93791	-0.50638	0.538591	0.25642	0.87967	4.0742e-06	0.0358856
11.56	11	55477634	55947452	DBP	HT	0.919948	0.77924	1	0.846305	0.60722	1	3.00009e-06	0.0264248
11.56	11	55477634	55947452	TC	HDL	0.887962	0.70764	1	0.788477	0.50076	1	1.10758e-07	0.000975556
11.56	11	55477634	55947452	HDL	HT	-0.798854	-0.96348	-0.61175	0.638167	0.37424	0.92829	1.06712e-07	0.000939919
11.57	11	55947453	56623494	SBP	DBP	0.973367	0.92627	1	0.947443	0.85798	1	1.10399e-07	0.000972394
11.57	11	55947453	56623494	SBP	HDL	-0.63105	-0.81838	-0.4387	0.398224	0.19245	0.66975	1.98155e-07	0.00174535
11.57	11	55947453	56623494	SBP	HT	0.88606	0.74586	1	0.785103	0.5563	1	1.76751e-08	0.000155682
11.57	11	55947453	56623494	DBP	HT	0.811044	0.63272	0.96412	0.657793	0.40033	0.92953	1.79059e-06	0.0157715
11.57	11	55947453	56623494	TC	HDL	0.855511	0.68045	1	0.7319	0.46302	1	9.81615e-09	8.64606e-05
11.57	11	55947453	56623494	HDL	HT	-0.694945	-0.88131	-0.50249	0.482949	0.25249	0.77671	8.74667e-08	0.000770407
11.58	11	56623495	57675986	SBP	DBP	0.905913	0.84089	0.95737	0.820679	0.7071	0.91656	2.88093e-10	2.53752e-06
11.58	11	56623495	57675986	SBP	HDL	-0.592317	-0.76945	-0.42315	0.350839	0.17906	0.59206	8.2021e-09	7.22441e-05
11.58	11	56623495	57675986	SBP	HT	0.71477	0.51279	0.8996	0.510896	0.26296	0.80929	1.65327e-06	0.014562
11.58	11	56623495	57675986	DBP	HT	0.776962	0.57526	0.96402	0.60367	0.33092	0.92934	1.47775e-06	0.013016
11.58	11	56623495	57675986	TC	HDL	0.670749	0.43024	0.96042	0.449904	0.18511	0.9224	5.33556e-06	0.0469956
11.58	11	56623495	57675986	logTG	HDL	-0.828957	-0.95221	-0.70071	0.687169	0.491	0.90671	2.23112e-11	1.96517e-07
11.58	11	56623495	57675986	HDL	HT	-0.640428	-0.86882	-0.43586	0.410148	0.18998	0.75484	4.93927e-07	0.00435051
11.62	11	60515106	61717117	SBP	DBP	0.813849	0.72802	0.8792	0.662351	0.53001	0.77298	2.63717e-10	2.32282e-06
11.62	11	60515106	61717117	DBP	HT	0.915781	0.76983	1	0.838655	0.59264	1	1.91754e-10	1.68897e-06
11.62	11	60515106	61717117	TC	logTG	-0.945235	-0.99333	-0.89521	0.893469	0.8014	0.98671	1.71666e-116	1.51203e-112
11.62	11	60515106	61717117	TC	LDL	1	0.99177	1	1	0.98361	1	3.17757e-233	2.7988e-229
11.62	11	60515106	61717117	TC	HDL	1	0.96773	1	1	0.93651	1	1.27682e-104	1.12462e-100
11.62	11	60515106	61717117	logTG	LDL	-0.962295	-1	-0.91743	0.926012	0.84167	1	1.06166e-122	9.3511e-119
11.62	11	60515106	61717117	logTG	HDL	-1	-1	-0.9796	1	0.95962	1	1.80849e-123	1.59292e-119
11.62	11	60515106	61717117	LDL	HDL	1	0.96249	1	1	0.92638	1	1.86583e-117	1.64342e-113
11.63	11	61717118	62800368	TC	LDL	1	0.91067	1	1	0.82933	1	3.4016e-06	0.0299613
11.63	11	61717118	62800368	TC	HDL	0.906914	0.6137	1	0.822494	0.37663	1	3.46411e-06	0.0305119
11.63	11	61717118	62800368	logTG	LDL	-0.796128	-1	-0.51892	0.633819	0.26928	1	7.20723e-07	0.00634813
11.63	11	61717118	62800368	logTG	HDL	-1	-1	-0.86613	1	0.75018	1	1.12641e-10	9.92142e-07
11.63	11	61717118	62800368	LDL	HDL	0.941965	0.63941	1	0.887298	0.40884	1	5.18431e-07	0.00456634
11.64	11	62800369	64594822	SBP	DBP	0.887315	0.81085	0.94625	0.787327	0.65747	0.89538	3.15749e-09	2.78112e-05
11.64	11	62800369	64594822	SBP	HT	0.823766	0.66965	0.973	0.67859	0.44843	0.94673	5.52591e-09	4.86722e-05
11.64	11	62800369	64594822	DBP	logTG	0.7304	0.51758	0.95635	0.533485	0.26789	0.9146	4.76798e-08	0.000419964
11.64	11	62800369	64594822	DBP	HT	0.785298	0.60763	0.9499	0.616693	0.36921	0.9023	3.05617e-07	0.00269187
11.64	11	62800369	64594822	logTG	HDL	-1	-1	-0.8993	1	0.80874	1	7.49804e-13	6.60427e-09
11.64	11	62800369	64594822	logTG	HT	0.647842	0.41543	0.87758	0.4197	0.17259	0.77015	1.67337e-06	0.014739
11.65	11	64594823	66782661	SBP	DBP	0.886781	0.83937	0.92554	0.78638	0.70453	0.85662	2.75159e-33	2.4236e-29
11.65	11	64594823	66782661	SBP	logTG	0.868255	0.74337	1	0.753866	0.5526	1	1.3739e-18	1.21013e-14
11.65	11	64594823	66782661	SBP	HDL	-0.803283	-0.93133	-0.67529	0.645264	0.45601	0.86737	3.234e-19	2.84851e-15
11.65	11	64594823	66782661	SBP	HT	0.890554	0.79828	0.9754	0.793086	0.63726	0.9514	5.96212e-21	5.25144e-17
11.65	11	64594823	66782661	DBP	logTG	0.853417	0.71338	0.99912	0.728321	0.50892	0.99824	1.35145e-16	1.19036e-12
11.65	11	64594823	66782661	DBP	HDL	-0.816794	-0.95402	-0.68246	0.667153	0.46575	0.91016	5.24694e-18	4.6215e-14
11.65	11	64594823	66782661	DBP	HT	0.873601	0.77432	0.96945	0.763179	0.59958	0.93984	1.21272e-17	1.06816e-13
11.65	11	64594823	66782661	TC	LDL	1	0.95508	1	1	0.91217	1	1.8231e-13	1.60579e-09
11.65	11	64594823	66782661	TC	HDL	0.676927	0.49697	0.85466	0.45823	0.24698	0.73044	2.45695e-09	2.16408e-05
11.65	11	64594823	66782661	logTG	HDL	-0.870939	-0.97453	-0.76038	0.758534	0.57818	0.9497	2.1071e-13	1.85593e-09
11.65	11	64594823	66782661	logTG	HT	0.849425	0.69719	1	0.721523	0.48607	1	4.74983e-15	4.18365e-11
11.65	11	64594823	66782661	HDL	BMI	-0.448692	-0.59739	-0.2924	0.201325	0.0855	0.35688	2.44645e-07	0.00215483
11.65	11	64594823	66782661	HDL	HT	-0.88457	-1	-0.75265	0.782464	0.56648	1	2.00028e-18	1.76185e-14
11.65	11	64594823	66782661	BMI	HT	0.469687	0.31551	0.6174	0.220606	0.09955	0.38119	2.88297e-07	0.00253932
11.66	11	66782662	68000949	TC	LDL	1	0.95274	1	1	0.90772	1	5.89087e-09	5.18868e-05
11.67	11	68000950	68887344	SBP	DBP	0.858934	0.74177	0.93893	0.737767	0.55023	0.88158	5.08706e-06	0.0448068
11.67	11	68000950	68887344	logTG	HDL	-1	-1	-0.83908	1	0.70405	1	6.2056e-08	0.000546589
11.68	11	68887345	69713996	SBP	DBP	0.831929	0.74899	0.89437	0.692107	0.56099	0.79989	8.22015e-11	7.24031e-07
11.68	11	68887345	69713996	SBP	HT	0.876018	0.70695	1	0.767407	0.49978	1	1.79953e-08	0.000158503
11.68	11	68887345	69713996	DBP	HT	0.791983	0.62324	0.95987	0.627237	0.38843	0.92135	2.31825e-08	0.000204191
11.68	11	68887345	69713996	TC	LDL	1	0.93017	1	1	0.86522	1	4.72121e-08	0.000415844
11.69	11	69713997	71242834	DBP	HT	0.715616	0.53216	0.88128	0.512107	0.28319	0.77665	2.29141e-07	0.00201827
11.7	11	71242835	72875068	SBP	DBP	0.903656	0.82321	0.9634	0.816594	0.67768	0.92814	8.45004e-08	0.00074428
11.72	11	74399332	75445253	TC	HDL	1	0.79066	1	1	0.62514	1	5.24711e-11	4.62165e-07
11.73	11	75445254	76518906	TC	HDL	1	0.81981	1	1	0.67209	1	4.23976e-16	3.73438e-12
11.98	11	99619348	100423901	SBP	DBP	0.876694	0.77174	0.95275	0.768592	0.59558	0.90773	4.22575e-06	0.0372204
11.99	11	100423902	101152831	SBP	DBP	0.976065	0.95979	0.99066	0.952702	0.9212	0.9814	8.77519e-97	7.72919e-93
11.99	11	100423902	101152831	SBP	HT	0.936748	0.87789	0.99429	0.877497	0.77069	0.98862	6.06207e-33	5.33947e-29
11.99	11	100423902	101152831	DBP	HT	0.935226	0.87835	0.99071	0.874647	0.7715	0.98152	2.11964e-35	1.86698e-31
12.1	12	60317	1078397	TC	LDL	1	0.95262	1	1	0.90748	1	5.82352e-16	5.12936e-12
12.1	12	8760629	10176713	SBP	DBP	0.867188	0.76818	0.93843	0.752015	0.5901	0.88065	1.40678e-06	0.0123909
12.1	12	8760629	10176713	TC	LDL	1	0.95973	1	1	0.92109	1	4.63839e-24	4.08549e-20
12.1	12	109031820	110111514	TC	logTG	0.705171	0.54239	0.85271	0.497266	0.29419	0.72711	8.98622e-10	7.91506e-06
12.1	12	109031820	110111514	TC	LDL	1	0.9517	1	1	0.90574	1	1.1999e-12	1.05687e-08
12.1	12	109031820	110111514	TC	HDL	0.520962	0.37042	0.67125	0.271401	0.13721	0.45058	9.78483e-09	8.61848e-05
12.1	12	109031820	110111514	TC	FHL	0.769355	0.54823	1	0.591907	0.30055	1	7.55851e-07	0.00665754
12.1	12	109031820	110111514	logTG	LDL	0.887587	0.71353	1	0.787811	0.50913	1	7.33346e-10	6.45931e-06
12.1	12	109031820	110111514	logTG	FHL	0.999797	0.79227	1	0.999594	0.6277	1	3.00684e-09	2.64842e-05
12.1	12	109031820	110111514	LDL	FHL	0.902324	0.66357	1	0.814189	0.44033	1	1.30318e-06	0.0114784
12.101	12	110111515	111592381	SBP	DBP	0.925876	0.87556	0.96881	0.857247	0.76661	0.93859	9.75015e-17	8.58793e-13
12.101	12	110111515	111592381	SBP	HT	0.754319	0.56356	0.93062	0.568997	0.31761	0.86605	6.14298e-07	0.00541074
12.101	12	110111515	111592381	DBP	LDL	-0.720379	-1	-0.4721	0.518945	0.22288	1	1.03539e-06	0.00911972
12.101	12	110111515	111592381	DBP	BMI	-0.523448	-0.72291	-0.32396	0.273998	0.10495	0.5226	2.82412e-06	0.0248748
12.101	12	110111515	111592381	DBP	HT	0.708144	0.53638	0.86311	0.501468	0.2877	0.74497	1.14116e-07	0.00100513
12.101	12	110111515	111592381	TC	LDL	1	0.91687	1	1	0.84065	1	2.33821e-06	0.020595
12.102	12	111592382	113947983	SBP	DBP	0.963116	0.94337	0.98138	0.927592	0.88995	0.96311	1.92749e-113	1.69773e-109
12.102	12	111592382	113947983	SBP	TC	-0.775571	-0.90176	-0.65024	0.601511	0.42281	0.81317	2.23465e-21	1.96828e-17
12.102	12	111592382	113947983	SBP	LDL	-0.869024	-0.99191	-0.74793	0.755203	0.55939	0.98389	2.49715e-22	2.19949e-18
12.102	12	111592382	113947983	SBP	HDL	-0.53481	-0.69151	-0.38164	0.286022	0.14565	0.47819	3.70606e-09	3.2643e-05
12.102	12	111592382	113947983	SBP	HT	0.906209	0.82771	0.98391	0.821215	0.68511	0.96808	1.41944e-25	1.25024e-21
12.102	12	111592382	113947983	DBP	TC	-0.878526	-0.97196	-0.78536	0.771808	0.61679	0.94471	2.43011e-34	2.14044e-30
12.102	12	111592382	113947983	DBP	LDL	-0.947112	-1	-0.85816	0.897021	0.73644	1	6.44792e-35	5.67933e-31
12.102	12	111592382	113947983	DBP	HDL	-0.609586	-0.74215	-0.47499	0.371595	0.22562	0.55079	9.03033e-15	7.95391e-11
12.102	12	111592382	113947983	DBP	HT	0.899959	0.83012	0.9697	0.809926	0.6891	0.94032	2.41098e-31	2.12359e-27
12.102	12	111592382	113947983	TC	LDL	1	0.97014	1	1	0.94117	1	1.17999e-29	1.03934e-25
12.102	12	111592382	113947983	TC	HDL	0.968222	0.84876	1	0.937454	0.72039	1	5.83457e-21	5.13909e-17
12.102	12	111592382	113947983	TC	HT	-0.738313	-0.89115	-0.59029	0.545106	0.34844	0.79414	2.31711e-14	2.04091e-10
12.102	12	111592382	113947983	LDL	HDL	0.876362	0.72092	1	0.768011	0.51972	1	7.11925e-16	6.27064e-12
12.102	12	111592382	113947983	LDL	HT	-0.834804	-0.98371	-0.69065	0.696898	0.477	0.96769	5.17648e-17	4.55944e-13
12.104	12	114685671	115439451	SBP	DBP	0.824499	0.76246	0.87301	0.679798	0.58134	0.76215	2.14412e-23	1.88854e-19
12.104	12	114685671	115439451	SBP	HT	0.777886	0.63917	0.91303	0.605107	0.40853	0.83363	4.20474e-11	3.70353e-07
12.104	12	114685671	115439451	DBP	HT	0.764431	0.62121	0.90262	0.584354	0.3859	0.81472	1.13059e-10	9.95824e-07
12.105	12	115439452	116197675	SBP	DBP	0.913227	0.883	0.93912	0.833983	0.77969	0.88195	2.59989e-71	2.28998e-67
12.105	12	115439452	116197675	SBP	HT	0.864739	0.78373	0.94053	0.747773	0.61423	0.8846	2.92472e-27	2.57609e-23
12.105	12	115439452	116197675	DBP	HT	0.815578	0.73061	0.89399	0.665167	0.53379	0.79922	3.65047e-26	3.21533e-22
12.11	12	120567741	121817509	SBP	DBP	0.797557	0.69592	0.87073	0.636097	0.4843	0.75816	5.8724e-08	0.000517241
12.11	12	120567741	121817509	DBP	LDL	0.410798	0.25034	0.56871	0.168755	0.06267	0.32343	2.87436e-06	0.0253174
12.11	12	120567741	121817509	TC	LDL	1	0.98642	1	1	0.97302	1	1.1807e-104	1.03996e-100
12.11	12	120567741	121817509	TC	HDL	0.910086	0.75808	1	0.828257	0.57469	1	9.15145e-16	8.0606e-12
12.11	12	120567741	121817509	TC	FHL	0.751073	0.55192	1	0.564111	0.30462	1	1.37832e-08	0.000121402
12.11	12	120567741	121817509	LDL	HDL	0.86807	0.69884	1	0.753546	0.48838	1	7.128e-15	6.27834e-11
12.11	12	120567741	121817509	LDL	FHL	0.719249	0.51543	0.965	0.517319	0.26567	0.93123	6.57675e-08	0.00057928
12.111	12	121817510	123396634	SBP	DBP	0.793326	0.68521	0.87358	0.629365	0.46951	0.76315	1.89095e-08	0.000166555
12.111	12	121817510	123396634	SBP	HT	0.899073	0.75971	1	0.808333	0.57715	1	3.34495e-09	2.94623e-05
12.111	12	121817510	123396634	DBP	HT	0.926835	0.81609	1	0.859024	0.66601	1	5.12664e-13	4.51554e-09
12.111	12	121817510	123396634	TC	LDL	0.993136	0.90999	1	0.986319	0.82808	1	4.31496e-06	0.0380062
12.111	12	121817510	123396634	TC	HDL	0.798933	0.66298	0.94696	0.638293	0.43954	0.89674	3.63758e-14	3.20398e-10
12.111	12	121817510	123396634	logTG	HDL	-0.97002	-1	-0.89502	0.940939	0.80107	1	1.05837e-19	9.32212e-16
12.112	12	123396635	124843768	SBP	DBP	0.73877	0.59777	0.84011	0.545781	0.35732	0.70579	3.26973e-06	0.0287998
12.112	12	123396635	124843768	SBP	logTG	0.561759	0.36043	0.77915	0.315573	0.12991	0.60707	1.02594e-06	0.00903648
12.112	12	123396635	124843768	SBP	HDL	-0.490358	-0.69348	-0.3034	0.240451	0.09205	0.48092	3.479e-06	0.030643
12.112	12	123396635	124843768	TC	LDL	0.940369	0.8747	0.99943	0.884294	0.7651	0.99885	7.09658e-11	6.25067e-07
12.112	12	123396635	124843768	TC	HDL	0.379513	0.23571	0.516	0.14403	0.05556	0.26625	1.05604e-06	0.0093016
12.112	12	123396635	124843768	logTG	LDL	0.548388	0.37859	0.71387	0.30073	0.14333	0.50961	1.6571e-07	0.00145957
12.112	12	123396635	124843768	logTG	HDL	-0.912413	-0.95487	-0.86737	0.832498	0.75232	0.91178	4.49869e-62	3.96245e-58
12.112	12	123396635	124843768	logTG	BMI	-0.759378	-0.91813	-0.61126	0.576655	0.37364	0.84296	6.16439e-16	5.42959e-12
12.112	12	123396635	124843768	HDL	BMI	0.589798	0.4464	0.74027	0.347862	0.19928	0.548	9.4622e-13	8.33431e-09
12.113	12	124843769	126079935	TC	LDL	0.802892	0.73072	0.86766	0.644635	0.53395	0.75284	1.07431e-24	9.46252e-21
12.113	12	124843769	126079935	TC	HDL	0.761482	0.70264	0.81856	0.579855	0.49371	0.67004	8.91466e-71	7.85203e-67
12.113	12	124843769	126079935	logTG	LDL	0.705002	0.51798	0.89401	0.497027	0.26831	0.79925	1.27259e-08	0.00011209
12.113	12	124843769	126079935	logTG	HDL	-0.367565	-0.50791	-0.22574	0.135104	0.05096	0.25798	2.4285e-06	0.0213902
12.14	12	12721875	13559527	SBP	DBP	0.790439	0.6606	0.87747	0.624793	0.43639	0.76995	1.3422e-06	0.0118221
12.14	12	12721875	13559527	SBP	HT	0.742569	0.54829	0.93669	0.551409	0.30062	0.87739	1.04294e-06	0.00918622
12.14	12	12721875	13559527	DBP	HT	0.81684	0.60953	1	0.667228	0.37153	1	1.424e-06	0.0125426
12.2	12	19532766	20074930	SBP	DBP	0.872347	0.8105	0.92068	0.760989	0.65692	0.84765	4.01422e-21	3.53572e-17
12.2	12	19532766	20074930	SBP	HT	0.887923	0.73498	1	0.788408	0.5402	1	2.68526e-10	2.36518e-06
12.2	12	19532766	20074930	DBP	HT	0.856195	0.68955	1	0.733069	0.47548	1	1.34689e-07	0.00118634
12.21	12	20074931	20866285	SBP	DBP	0.731506	0.6675	0.78406	0.535101	0.44555	0.61474	9.99416e-40	8.80286e-36
12.21	12	20074931	20866285	SBP	HT	0.845954	0.75655	0.93298	0.715637	0.57237	0.87046	1.68547e-21	1.48456e-17
12.21	12	20074931	20866285	DBP	HDL	-0.362261	-0.5035	-0.21571	0.131233	0.04653	0.25351	2.62325e-06	0.0231056
12.21	12	20074931	20866285	DBP	HT	0.746462	0.65075	0.84328	0.557206	0.42348	0.71112	3.15483e-19	2.77877e-15
12.21	12	20074931	20866285	logTG	HDL	-1	-1	-0.92583	1	0.85716	1	3.14338e-26	2.76869e-22
12.22	12	20866286	21572252	logTG	LDL	-0.75611	-1	-0.46258	0.571702	0.21398	1	3.61353e-06	0.031828
12.25	12	23923799	25058714	DBP	AF	0.623683	0.39632	0.8807	0.38898	0.15707	0.77563	9.26777e-07	0.00816305
12.27	12	25990814	26958056	SBP	DBP	0.877988	0.79579	0.93857	0.770863	0.63328	0.88092	9.17927e-09	8.0851e-05
12.27	12	25990814	26958056	DBP	AF	-0.664824	-0.92243	-0.43521	0.441991	0.18941	0.85087	4.94597e-07	0.00435641
12.27	12	25990814	26958056	DBP	HT	0.735454	0.54626	0.91572	0.540892	0.2984	0.83854	7.92717e-07	0.00698225
12.27	12	25990814	26958056	AF	HT	-0.672258	-0.98094	-0.41543	0.451931	0.17259	0.96225	4.95652e-06	0.043657
12.3	12	1942427	3069506	SBP	DBP	0.785987	0.68975	0.85554	0.617776	0.47576	0.73195	1.84915e-10	1.62873e-06
12.47	12	47499604	48227035	SBP	DBP	0.974554	0.93089	1	0.949755	0.86655	1	3.0374e-12	2.67534e-08
12.47	12	47499604	48227035	DBP	HT	0.729201	0.53531	0.90945	0.531735	0.28655	0.8271	1.04237e-06	0.00918119
12.48	12	48227036	48960265	SBP	HT	0.981171	0.79073	1	0.962697	0.62526	1	2.87882e-06	0.0253566
12.48	12	48227036	48960265	DBP	HT	0.994955	0.79337	1	0.989936	0.62943	1	5.41005e-06	0.0476517
12.49	12	48960266	50344346	SBP	DBP	0.841447	0.7551	0.90648	0.708033	0.57018	0.82171	4.629e-09	4.07722e-05
12.49	12	48960266	50344346	SBP	HT	0.749005	0.53901	0.95086	0.561008	0.29053	0.90413	5.02688e-06	0.0442768
12.49	12	48960266	50344346	TC	LDL	1	0.92371	1	1	0.85324	1	7.25891e-07	0.00639365
12.49	12	48960266	50344346	BMI	HT	0.686139	0.49174	0.90012	0.470787	0.24181	0.81022	1.48114e-07	0.00130459
12.5	12	3871115	4967643	TC	logTG	0.89844	0.64513	1	0.807194	0.41619	1	1.60356e-06	0.0141242
12.5	12	3871115	4967643	logTG	HT	0.809208	0.52314	1	0.654818	0.27368	1	3.06927e-06	0.0270341
12.5	12	50344347	51769419	SBP	DBP	0.981624	0.95675	1	0.963587	0.91536	1	9.6904e-29	8.5353e-25
12.5	12	50344347	51769419	SBP	TC	-0.639432	-0.84168	-0.4356	0.408873	0.18975	0.70842	8.6111e-08	0.000758466
12.5	12	50344347	51769419	SBP	LDL	-0.667703	-0.93201	-0.42645	0.445827	0.18186	0.86865	2.56768e-06	0.0226161
12.5	12	50344347	51769419	SBP	HT	0.845149	0.71851	0.96425	0.714276	0.51626	0.92978	3.95861e-11	3.48674e-07
12.5	12	50344347	51769419	DBP	TC	-0.667492	-0.84976	-0.48488	0.445546	0.23511	0.7221	1.35098e-09	1.18994e-05
12.5	12	50344347	51769419	DBP	LDL	-0.69701	-0.93712	-0.47921	0.485822	0.22964	0.87819	2.44921e-07	0.00215726
12.5	12	50344347	51769419	DBP	HT	0.905354	0.8024	1	0.819666	0.64385	1	4.08667e-14	3.59954e-10
12.5	12	50344347	51769419	TC	LDL	1	0.94442	1	1	0.89194	1	2.02726e-07	0.00178561
12.51	12	51769420	53039987	TC	LDL	1	0.91224	1	1	0.83217	1	5.80916e-07	0.00511671
12.52	12	53039988	54371448	SBP	DBP	0.850939	0.76527	0.9138	0.724097	0.58563	0.83503	1.6408e-09	1.44522e-05
12.52	12	53039988	54371448	SBP	HT	0.745826	0.58009	0.90311	0.556256	0.3365	0.81562	3.38041e-08	0.000297747
12.52	12	53039988	54371448	DBP	HDL	-0.749167	-1	-0.51167	0.561251	0.26181	1	1.12449e-07	0.000990451
12.52	12	53039988	54371448	DBP	HT	0.666998	0.48874	0.81965	0.444886	0.23887	0.67182	1.49196e-07	0.00131412
12.53	12	54371449	55416802	SBP	DBP	0.913367	0.85264	0.96367	0.83424	0.727	0.92866	2.15542e-11	1.89849e-07
12.53	12	54371449	55416802	SBP	HT	0.799443	0.65021	0.9425	0.639109	0.42278	0.8883	3.24449e-10	2.85775e-06
12.53	12	54371449	55416802	DBP	HT	0.765961	0.59452	0.92673	0.586696	0.35346	0.85884	9.4434e-08	0.000831775
12.55	12	56987106	58748139	TC	logTG	0.576611	0.3921	0.75483	0.33248	0.15374	0.56977	1.30539e-06	0.0114979
12.55	12	56987106	58748139	TC	LDL	1	0.95099	1	1	0.90437	1	5.20287e-11	4.58269e-07
12.55	12	56987106	58748139	logTG	LDL	0.759455	0.60359	0.91328	0.576773	0.36432	0.83408	1.99448e-11	1.75674e-07
12.55	12	56987106	58748139	logTG	HDL	-0.923161	-0.9925	-0.84948	0.852226	0.72162	0.98505	4.67618e-27	4.11878e-23
12.66	12	70097806	71177961	SBP	DBP	0.818256	0.69139	0.90735	0.669543	0.47802	0.82328	4.1361e-06	0.0364308
12.82	12	88344765	90567001	SBP	DBP	0.951781	0.93365	0.96869	0.905887	0.8717	0.93836	9.19964e-157	8.10304e-153
12.82	12	88344765	90567001	SBP	HT	0.883178	0.82192	0.9433	0.780004	0.67555	0.88982	2.72875e-43	2.40348e-39
12.82	12	88344765	90567001	DBP	HT	0.917299	0.85933	0.97182	0.841437	0.73845	0.94443	1.26209e-42	1.11165e-38
12.89	12	96828315	97814021	BMI	HT	0.759201	0.53287	1	0.576386	0.28395	1	8.97008e-07	0.00790085
12.91	12	99244338	100931423	TC	LDL	1	0.92809	1	1	0.86136	1	1.65892e-08	0.000146118
12.96	12	105079101	106153787	SBP	DBP	0.874704	0.76642	0.94889	0.765107	0.5874	0.90039	1.31708e-06	0.0116008
13.12	13	30068526	31433218	SBP	DBP	0.884819	0.83202	0.92891	0.782904	0.69226	0.86288	3.09416e-19	2.72534e-15
13.12	13	30068526	31433218	SBP	HT	0.79925	0.67775	0.91804	0.638801	0.45935	0.84279	3.63616e-13	3.20273e-09
13.12	13	30068526	31433218	DBP	HT	0.776325	0.65276	0.89129	0.602681	0.4261	0.7944	1.57976e-13	1.39145e-09
13.12	13	30068526	31433218	TC	logTG	0.885707	0.69359	1	0.784477	0.48107	1	2.15329e-09	1.89662e-05
13.12	13	30068526	31433218	TC	LDL	1	0.95348	1	1	0.90911	1	3.45583e-16	3.0439e-12
13.12	13	30068526	31433218	logTG	LDL	0.880294	0.65946	1	0.774917	0.43489	1	1.84488e-08	0.000162497
13.12	13	30068526	31433218	logTG	BMI	0.902043	0.68723	1	0.813681	0.47228	1	1.25771e-09	1.10779e-05
13.12	13	30068526	31433218	logTG	FHL	0.841796	0.54856	1	0.70862	0.30092	1	2.79439e-06	0.024613
13.13	13	31433219	32986686	SBP	DBP	0.868162	0.78178	0.93093	0.753705	0.61117	0.86664	1.98586e-08	0.000174915
13.13	13	31433219	32986686	TC	LDL	1	0.96629	1	1	0.93371	1	7.61704e-31	6.70909e-27
13.13	13	31433219	32986686	TC	FHL	0.573329	0.37233	0.76677	0.328707	0.13863	0.58793	2.39262e-06	0.0210742
13.13	13	31433219	32986686	LDL	FHL	0.63631	0.46311	0.80526	0.40489	0.21447	0.64845	1.52165e-08	0.000134027
13.22	13	41003944	42037054	SBP	DBP	0.88068	0.7931	0.94529	0.775597	0.62901	0.89357	1.55473e-07	0.00136941
13.31	13	50419897	51554236	SBP	DBP	0.805287	0.70429	0.87709	0.648486	0.49603	0.76928	4.82007e-08	0.000424552
13.31	13	50419897	51554236	SBP	HT	0.835295	0.612	1	0.697718	0.37455	1	2.9937e-06	0.0263685
13.31	13	50419897	51554236	DBP	HT	0.850779	0.64319	1	0.723826	0.41369	1	1.13408e-06	0.00998898
13.4	13	21540734	22795188	SBP	DBP	0.934681	0.89402	0.96897	0.873628	0.79928	0.9389	7.76153e-27	6.83636e-23
13.4	13	21540734	22795188	SBP	HT	0.888335	0.78445	0.98817	0.789139	0.61536	0.97647	2.22957e-18	1.96381e-14
13.4	13	21540734	22795188	DBP	HT	0.852184	0.74669	0.95429	0.726218	0.55755	0.91066	3.94624e-16	3.47585e-12
13.51	13	73114510	74437635	SBP	DBP	0.863242	0.79903	0.91257	0.745186	0.63844	0.83278	4.84399e-18	4.26659e-14
13.51	13	73114510	74437635	SBP	HT	0.753037	0.62403	0.87342	0.567065	0.38942	0.76286	2.61988e-11	2.30759e-07
13.51	13	73114510	74437635	DBP	HT	0.766415	0.63494	0.8882	0.587392	0.40315	0.78889	1.02113e-12	8.99411e-09
13.86	13	109813577	110995432	SBP	DBP	0.685022	0.57897	0.76504	0.469256	0.33521	0.58529	3.63317e-09	3.2001e-05
13.86	13	109813577	110995432	SBP	HT	0.764129	0.60379	0.92141	0.583894	0.36457	0.84899	4.63434e-09	4.08193e-05
13.86	13	109813577	110995432	DBP	HT	0.607087	0.44957	0.75228	0.368555	0.20212	0.56593	2.18861e-08	0.000192773
13.87	13	110995433	111621244	TC	LDL	1	0.93483	1	1	0.8739	1	1.32697e-09	1.1688e-05
14.14	14	34695196	35379988	TC	LDL	1	0.91486	1	1	0.83697	1	3.11079e-06	0.0273998
14.14	14	34695196	35379988	TC	AF	-1	-1	-0.72992	1	0.53278	1	4.98267e-08	0.000438874
14.14	14	34695196	35379988	LDL	AF	-0.99399	-1	-0.77144	0.988016	0.59512	1	1.7846e-09	1.57188e-05
14.29	14	50500565	51418371	SBP	DBP	0.971204	0.91878	1	0.943237	0.84416	1	1.37309e-08	0.000120942
14.29	14	50500565	51418371	SBP	HT	0.887378	0.73596	1	0.78744	0.54164	1	3.41252e-09	3.00575e-05
14.29	14	50500565	51418371	DBP	HT	0.750735	0.54765	0.93006	0.563603	0.29992	0.86502	1.41533e-06	0.0124662
14.42	14	64033238	65229391	TC	logTG	1	0.80148	1	1	0.64238	1	4.71999e-09	4.15737e-05
14.42	14	64033238	65229391	TC	LDL	1	0.92689	1	1	0.85913	1	4.07265e-07	0.00358719
14.42	14	64033238	65229391	logTG	LDL	1	0.77822	1	1	0.60563	1	8.12611e-08	0.000715748
14.47	14	69794543	71140426	TC	LDL	1	0.94054	1	1	0.88462	1	1.93137e-14	1.70115e-10
14.48	14	71140427	72665319	SBP	HT	0.793452	0.59485	0.98998	0.629566	0.35385	0.98006	1.03516e-06	0.00911769
14.5	14	23985937	24906056	TC	LDL	1	0.97132	1	1	0.94346	1	2.84536e-30	2.50619e-26
14.67	14	93386329	94892240	SBP	DBP	0.707757	0.56674	0.80048	0.50092	0.3212	0.64078	1.45835e-06	0.0128451
14.67	14	93386329	94892240	TC	LDL	1	0.94399	1	1	0.89112	1	1.2476e-13	1.09889e-09
15.17	15	40604781	42332685	SBP	DBP	0.765554	0.66943	0.83853	0.586073	0.44813	0.70314	3.91919e-12	3.45202e-08
15.17	15	40604781	42332685	SBP	HT	0.749663	0.58412	0.90529	0.561995	0.3412	0.81956	3.23192e-08	0.000284668
15.17	15	40604781	42332685	DBP	HT	0.826249	0.69605	0.95354	0.682687	0.48449	0.90924	3.21332e-11	2.83029e-07
15.18	15	42332686	44987755	DBP	HDL	-0.619328	-0.85983	-0.39681	0.383567	0.15746	0.7393	9.34759e-07	0.00823336
15.18	15	42332686	44987755	logTG	HDL	-1	-1	-0.96438	1	0.93003	1	3.88112e-63	3.41849e-59
15.29	15	56322589	57641164	TC	logTG	0.877104	0.67443	1	0.769312	0.45485	1	1.75023e-07	0.0015416
15.29	15	56322589	57641164	TC	LDL	1	0.91931	1	1	0.84514	1	2.0581e-06	0.0181277
15.29	15	56322589	57641164	logTG	LDL	0.911368	0.67036	1	0.830591	0.44939	1	1.79797e-06	0.0158365
15.3	15	57641165	58712954	TC	logTG	0.970503	0.93455	1	0.941877	0.87338	1	7.79217e-99	6.86334e-95
15.3	15	57641165	58712954	TC	HDL	0.961978	0.94443	0.97902	0.925401	0.89195	0.95847	0	0
15.3	15	57641165	58712954	TC	FHL	0.874767	0.72449	1	0.765217	0.52489	1	3.23908e-18	2.85298e-14
15.3	15	57641165	58712954	logTG	HDL	0.869365	0.8115	0.92886	0.755796	0.65853	0.86277	2.98551e-94	2.62964e-90
15.3	15	57641165	58712954	logTG	FHL	0.81252	0.63449	1	0.660189	0.40258	1	1.34762e-12	1.18698e-08
15.3	15	57641165	58712954	HDL	FHL	0.853191	0.69052	1	0.727935	0.47681	1	1.85525e-19	1.6341e-15
15.31	15	58712955	59901116	TC	logTG	1	0.97158	1	1	0.94397	1	3.76899e-101	3.31973e-97
15.31	15	58712955	59901116	TC	HDL	0.997991	0.98292	1	0.995986	0.96613	1	1.68496e-260	1.48411e-256
15.31	15	58712955	59901116	logTG	HDL	0.992935	0.95171	1	0.985919	0.90576	1	4.03438e-113	3.55348e-109
15.32	15	59901117	61130595	SBP	BMI	0.64487	0.39583	0.93296	0.415857	0.15668	0.87042	5.15393e-06	0.0453958
15.32	15	59901117	61130595	SBP	HT	0.95423	0.77526	1	0.910555	0.60103	1	1.79891e-08	0.000158448
15.32	15	59901117	61130595	BMI	HT	0.633161	0.41265	0.8613	0.400893	0.17028	0.74184	4.57342e-06	0.0402827
15.35	15	63218979	64339945	TC	logTG	0.503717	0.32734	0.67342	0.253731	0.10715	0.45349	2.83115e-06	0.0249368
15.35	15	63218979	64339945	TC	LDL	1	0.94593	1	1	0.89479	1	2.51614e-12	2.21622e-08
15.35	15	63218979	64339945	logTG	HDL	-0.739843	-0.88959	-0.58653	0.547368	0.34402	0.79136	1.98628e-09	1.74952e-05
15.37	15	66355635	67396520	SBP	DBP	0.744187	0.64769	0.81886	0.553814	0.41951	0.67054	1.02437e-09	9.02265e-06
15.37	15	66355635	67396520	SBP	HT	0.834824	0.6333	1	0.696932	0.40107	1	1.8616e-07	0.0016397
15.37	15	66355635	67396520	DBP	HT	0.827667	0.66031	1	0.685032	0.43601	1	3.16243e-09	2.78547e-05
15.41	15	72058130	73375718	BMI	AF	-0.851734	-1	-0.59656	0.72545	0.35588	1	2.17541e-07	0.0019161
15.42	15	73375719	74458113	BMI	HT	0.675425	0.46158	0.91539	0.456199	0.21305	0.83794	1.29635e-06	0.0114183
15.43	15	74458114	76401952	SBP	DBP	0.958541	0.93599	0.97865	0.918801	0.87609	0.95775	7.07291e-79	6.22982e-75
15.43	15	74458114	76401952	SBP	TC	-0.659859	-0.90304	-0.44802	0.435414	0.20073	0.81549	2.98669e-07	0.00263068
15.43	15	74458114	76401952	SBP	LDL	-0.637158	-0.87346	-0.42731	0.40597	0.1826	0.76294	1.83349e-07	0.00161494
15.43	15	74458114	76401952	SBP	HT	0.906718	0.82021	0.99014	0.822137	0.67275	0.98037	5.42446e-21	4.77786e-17
15.43	15	74458114	76401952	DBP	TC	-0.64679	-0.87459	-0.44527	0.418338	0.19827	0.76491	6.31148e-08	0.000555915
15.43	15	74458114	76401952	DBP	LDL	-0.635957	-0.85817	-0.43209	0.404442	0.1867	0.73645	4.11667e-08	0.000362596
15.43	15	74458114	76401952	DBP	HT	0.911066	0.83214	0.99009	0.830041	0.69246	0.98028	4.74002e-24	4.17501e-20
15.43	15	74458114	76401952	TC	LDL	1	0.92967	1	1	0.86428	1	6.38924e-08	0.000562764
15.48	15	79998207	81077025	SBP	DBP	0.8505	0.74869	0.92261	0.72335	0.56053	0.8512	2.04122e-07	0.00179791
15.48	15	79998207	81077025	SBP	AF	0.717212	0.48317	0.98312	0.514392	0.23345	0.96653	1.98127e-07	0.0017451
15.48	15	79998207	81077025	SBP	HT	0.781845	0.6222	0.94066	0.611282	0.38714	0.88484	4.47759e-09	3.94386e-05
15.48	15	79998207	81077025	DBP	AF	0.721185	0.47351	1	0.520108	0.22421	1	9.83612e-07	0.00866365
15.48	15	79998207	81077025	BMI	HT	0.75075	0.58347	0.91922	0.563625	0.34044	0.84497	1.26466e-10	1.11391e-06
15.52	15	85494084	86341598	SBP	DBP	0.84808	0.75584	0.91576	0.719239	0.5713	0.83862	6.70023e-08	0.000590156
15.52	15	85494084	86341598	SBP	HT	0.784047	0.59794	0.96032	0.614729	0.35753	0.92221	3.47987e-07	0.00306507
15.52	15	85494084	86341598	DBP	HT	0.932278	0.7734	1	0.869143	0.59814	1	1.78677e-08	0.000157379
15.56	15	89385188	90632718	SBP	DBP	0.76684	0.62415	0.86018	0.588043	0.38956	0.73992	5.30689e-06	0.0467431
15.56	15	89385188	90632718	DBP	HT	0.930863	0.74618	1	0.866505	0.55679	1	6.85655e-08	0.000603925
15.57	15	90632719	91593623	SBP	DBP	0.981008	0.96724	0.99333	0.962376	0.93555	0.98671	3.55364e-128	3.13005e-124
15.57	15	90632719	91593623	SBP	HT	0.912864	0.84782	0.97409	0.83332	0.71881	0.94886	1.16595e-32	1.02697e-28
15.57	15	90632719	91593623	DBP	HT	0.900366	0.83296	0.9635	0.810658	0.69383	0.92834	4.57848e-31	4.03273e-27
15.61	15	94565522	95662425	SBP	DBP	0.877351	0.8189	0.92762	0.769745	0.6706	0.86048	7.84973e-18	6.91404e-14
15.61	15	94565522	95662425	SBP	HT	0.792978	0.62343	0.96894	0.628814	0.38867	0.93885	1.00145e-08	8.82077e-05
15.61	15	94565522	95662425	DBP	HT	0.709601	0.56061	0.86028	0.503533	0.31428	0.74008	8.50288e-10	7.48934e-06
15.62	15	95662426	96864278	SBP	DBP	0.633014	0.50945	0.72394	0.400707	0.25953	0.52408	4.84181e-09	4.26467e-05
16.14	16	11022543	11916631	TC	LDL	1	0.96559	1	1	0.93237	1	3.17931e-22	2.80034e-18
16.21	16	20351262	22667048	SBP	DBP	0.958644	0.92607	0.98778	0.918999	0.85761	0.97571	1.6013e-35	1.41043e-31
16.21	16	20351262	22667048	SBP	BMI	-0.738169	-0.92507	-0.56103	0.544893	0.31475	0.85576	2.83898e-11	2.50057e-07
16.21	16	20351262	22667048	SBP	HT	0.771072	0.65184	0.88602	0.594552	0.42489	0.78504	9.50053e-11	8.36807e-07
16.21	16	20351262	22667048	DBP	BMI	-0.722033	-0.88316	-0.56657	0.521331	0.321	0.77997	1.84358e-13	1.62383e-09
16.21	16	20351262	22667048	DBP	HT	0.789139	0.68923	0.88351	0.62274	0.47503	0.78059	3.3976e-18	2.99261e-14
16.27	16	29043178	31384210	logTG	BMI	0.858111	0.71104	1	0.736354	0.50558	1	6.73165e-13	5.92924e-09
16.27	16	29043178	31384210	logTG	HT	0.807515	0.53894	1	0.652081	0.29046	1	5.50476e-06	0.0484859
16.27	16	29043178	31384210	HDL	BMI	-0.655926	-0.82845	-0.48227	0.430239	0.23258	0.68633	7.30001e-09	6.42985e-05
16.27	16	29043178	31384210	BMI	HT	0.804089	0.61352	1	0.646559	0.37641	1	3.0046e-08	0.000264645
16.3	16	1996493	3379996	SBP	DBP	0.970945	0.93671	1	0.942733	0.87743	1	7.01746e-21	6.18098e-17
16.3	16	1996493	3379996	SBP	HT	0.887424	0.74961	1	0.787521	0.56192	1	6.15568e-10	5.42192e-06
16.3	16	1996493	3379996	DBP	HT	0.849086	0.71299	0.98472	0.720947	0.50836	0.96967	1.21577e-10	1.07085e-06
16.31	16	49010762	50467033	SBP	DBP	0.754708	0.6351	0.83804	0.569584	0.40335	0.70232	4.45653e-07	0.00392531
16.31	16	49010762	50467033	SBP	HT	0.67531	0.49106	0.84772	0.456043	0.24114	0.71864	4.52925e-07	0.00398936
16.31	16	49010762	50467033	DBP	HT	0.686941	0.50851	0.85325	0.471889	0.25858	0.72804	1.61494e-07	0.00142244
16.32	16	50467034	52041336	SBP	DBP	0.900318	0.83832	0.94872	0.810573	0.70278	0.90007	2.44395e-14	2.15263e-10
16.32	16	50467034	52041336	SBP	HT	0.68229	0.52051	0.83703	0.465519	0.27093	0.70062	1.96427e-08	0.000173013
16.32	16	50467034	52041336	DBP	HT	0.762112	0.61737	0.89853	0.580814	0.38114	0.80735	2.73049e-10	2.40502e-06
16.34	16	53393883	54866095	logTG	HDL	-1	-1	-0.85304	1	0.72767	1	1.57241e-10	1.38498e-06
16.34	16	53393883	54866095	logTG	BMI	1	0.87042	1	1	0.75764	1	3.8014e-31	3.34827e-27
16.34	16	53393883	54866095	logTG	HT	1	0.82723	1	1	0.68432	1	1.48652e-17	1.30933e-13
16.34	16	53393883	54866095	HDL	BMI	-1	-1	-0.91044	1	0.8289	1	1.87899e-41	1.65501e-37
16.34	16	53393883	54866095	HDL	HT	-0.760516	-0.92488	-0.60615	0.578385	0.36741	0.85541	2.86513e-14	2.52361e-10
16.34	16	53393883	54866095	BMI	HT	0.794231	0.72212	0.86766	0.630803	0.52146	0.75284	1.15938e-43	1.02118e-39
16.36	16	55907390	57119889	TC	logTG	-0.932953	-1	-0.86651	0.870402	0.75085	1	2.06911e-72	1.82247e-68
16.36	16	55907390	57119889	TC	LDL	-0.783682	-0.87746	-0.69466	0.614158	0.48255	0.76994	7.2536e-107	6.38897e-103
16.36	16	55907390	57119889	TC	HDL	0.558696	0.51076	0.60605	0.312142	0.26087	0.3673	7.45378e-78	6.56529e-74
16.36	16	55907390	57119889	TC	FHL	-0.776504	-0.9337	-0.6345	0.602959	0.4026	0.87179	1.12742e-19	9.93032e-16
16.36	16	55907390	57119889	logTG	LDL	0.965582	0.9154	1	0.932348	0.83796	1	1.48519e-62	1.30816e-58
16.36	16	55907390	57119889	logTG	HDL	-0.54007	-0.60725	-0.47058	0.291675	0.22144	0.36876	1.27842e-35	1.12603e-31
16.36	16	55907390	57119889	logTG	FHL	0.770374	0.63556	0.91333	0.593476	0.40393	0.83418	7.77993e-16	6.85256e-12
16.36	16	55907390	57119889	LDL	HDL	-0.398166	-0.46706	-0.33023	0.158536	0.10905	0.21814	7.90535e-26	6.96303e-22
16.36	16	55907390	57119889	LDL	FHL	0.799521	0.67718	0.92834	0.639233	0.45857	0.86181	6.42724e-18	5.66111e-14
16.36	16	55907390	57119889	HDL	FHL	-0.38241	-0.52523	-0.2444	0.146237	0.05973	0.27587	1.01283e-07	0.000892101
16.4	16	3379997	4816145	SBP	DBP	0.84353	0.78998	0.88633	0.711543	0.62407	0.78559	4.00738e-29	3.5297e-25
16.4	16	3379997	4816145	SBP	HT	0.882498	0.79152	0.96871	0.778802	0.6265	0.9384	5.28766e-21	4.65737e-17
16.4	16	3379997	4816145	DBP	HT	0.868889	0.77833	0.95883	0.754969	0.6058	0.91935	1.57771e-21	1.38965e-17
16.45	16	66738844	68435728	SBP	DBP	0.893195	0.80147	0.96242	0.797797	0.64236	0.92625	2.61722e-06	0.0230525
16.45	16	66738844	68435728	DBP	HT	0.834117	0.63661	1	0.695751	0.40527	1	3.46455e-06	0.0305158
16.45	16	66738844	68435728	TC	HDL	0.996853	0.88237	1	0.993715	0.77858	1	1.00795e-16	8.87802e-13
16.46	16	68435729	69549149	TC	HDL	0.54265	0.3423	0.74265	0.294469	0.11717	0.55152	4.14481e-06	0.0365075
16.46	16	68435729	69549149	HDL	BMI	-0.429005	-0.57333	-0.27571	0.184045	0.07601	0.32871	4.65498e-07	0.00410011
16.46	16	68435729	69549149	BMI	HT	0.72226	0.51644	0.94155	0.52166	0.26671	0.88652	8.64208e-08	0.000761194
16.47	16	69549150	71062712	TC	logTG	0.650481	0.45964	0.8274	0.423125	0.21127	0.68459	3.94694e-07	0.00347646
16.47	16	69549150	71062712	TC	LDL	1	0.97101	1	1	0.94286	1	2.57329e-14	2.26655e-10
16.47	16	69549150	71062712	logTG	BMI	0.972649	0.85281	1	0.946046	0.72728	1	4.05732e-16	3.57369e-12
16.47	16	69549150	71062712	BMI	HT	0.809113	0.63798	0.98409	0.654663	0.40702	0.96844	8.90418e-10	7.8428e-06
16.48	16	71062713	72089511	TC	logTG	0.917361	0.81397	1	0.841552	0.66255	1	4.62118e-22	4.07034e-18
16.48	16	71062713	72089511	TC	LDL	1	0.99563	1	1	0.99129	1	0	0
16.48	16	71062713	72089511	TC	FHL	0.954765	0.85495	1	0.911577	0.73094	1	1.00675e-23	8.86745e-20
16.48	16	71062713	72089511	logTG	LDL	0.910743	0.80416	1	0.829453	0.64667	1	3.79373e-22	3.34152e-18
16.48	16	71062713	72089511	logTG	FHL	1	0.84055	1	1	0.70653	1	7.13612e-12	6.28549e-08
16.48	16	71062713	72089511	LDL	FHL	0.951707	0.85816	1	0.905746	0.73643	1	3.1134e-23	2.74228e-19
16.49	16	72089512	73140781	TC	logTG	0.947312	0.84896	1	0.8974	0.72073	1	2.60988e-25	2.29878e-21
16.49	16	72089512	73140781	TC	LDL	1	0.99594	1	1	0.99189	1	0	0
16.49	16	72089512	73140781	TC	FHL	1	0.90749	1	1	0.82354	1	1.10309e-28	9.71602e-25
16.49	16	72089512	73140781	logTG	LDL	0.954124	0.85696	1	0.910353	0.73438	1	2.2937e-26	2.02029e-22
16.49	16	72089512	73140781	logTG	BMI	0.576584	0.38749	0.77304	0.332449	0.15015	0.59759	3.6761e-07	0.00323791
16.49	16	72089512	73140781	logTG	FHL	1	0.82932	1	1	0.68777	1	3.25477e-15	2.8668e-11
16.49	16	72089512	73140781	LDL	FHL	1	0.90909	1	1	0.82644	1	5.93808e-28	5.23026e-24
16.49	16	72089512	73140781	HDL	BMI	-0.75171	-0.98192	-0.54795	0.565068	0.30025	0.96417	1.39554e-08	0.000122919
16.5	16	4816146	5782968	SBP	DBP	0.851599	0.76055	0.91784	0.72522	0.57844	0.84243	1.75437e-08	0.000154525
16.52	16	74889128	75525959	SBP	HDL	0.807286	0.54831	1	0.65171	0.30065	1	9.5422e-07	0.00840477
16.58	16	78973581	79662634	TC	LDL	1	0.93241	1	1	0.86939	1	8.58067e-11	7.55785e-07
16.61	16	81437862	82310204	SBP	DBP	0.820274	0.74096	0.88181	0.672849	0.54902	0.77759	2.69678e-13	2.37532e-09
16.61	16	81437862	82310204	SBP	HT	0.754885	0.60339	0.89761	0.569851	0.36408	0.80571	3.58686e-10	3.15931e-06
16.61	16	81437862	82310204	DBP	HT	0.859344	0.74433	0.97375	0.738471	0.55403	0.94818	6.02258e-15	5.30469e-11
16.61	16	81437862	82310204	logTG	HDL	-1	-1	-0.93305	1	0.87058	1	7.87511e-36	6.9364e-32
16.61	16	81437862	82310204	logTG	FHL	0.934186	0.79429	1	0.872704	0.63089	1	3.1163e-18	2.74484e-14
16.61	16	81437862	82310204	logTG	HT	0.560776	0.38771	0.74405	0.31447	0.15032	0.55362	2.77588e-08	0.0002445
16.61	16	81437862	82310204	HDL	FHL	-0.791762	-0.93851	-0.64934	0.626887	0.42165	0.88081	3.01861e-16	2.65879e-12
16.66	16	85146806	86058597	SBP	DBP	0.876272	0.78546	0.94216	0.767853	0.61694	0.88766	2.81653e-07	0.0024808
16.66	16	85146806	86058597	SBP	logTG	0.739172	0.46544	1	0.546375	0.21663	1	5.24573e-06	0.0462044
16.66	16	85146806	86058597	SBP	HT	1	0.8254	1	1	0.68128	1	6.16965e-09	5.43423e-05
16.66	16	85146806	86058597	DBP	HT	0.882976	0.6938	1	0.779646	0.48135	1	2.34061e-07	0.00206161
16.67	16	86058598	86748867	SBP	DBP	0.773547	0.69845	0.83083	0.598375	0.48783	0.69028	2.22076e-20	1.95605e-16
16.67	16	86058598	86748867	SBP	TC	-0.674954	-1	-0.41454	0.455563	0.17184	1	1.44748e-06	0.0127494
16.67	16	86058598	86748867	SBP	FHL	-0.831682	-1	-0.57653	0.691696	0.33239	1	2.3512e-09	2.07094e-05
16.67	16	86058598	86748867	SBP	HT	0.817458	0.70112	0.93005	0.668237	0.49157	0.86499	5.67112e-15	4.99512e-11
16.67	16	86058598	86748867	DBP	TC	-0.702705	-1	-0.44584	0.493794	0.19877	1	4.32261e-07	0.00380735
16.67	16	86058598	86748867	DBP	FHL	-0.677462	-1	-0.42661	0.458955	0.182	1	9.32123e-07	0.00821014
16.67	16	86058598	86748867	DBP	HT	0.69764	0.56235	0.82007	0.486701	0.31624	0.67252	1.29672e-11	1.14215e-07
16.71	16	89106305	90292787	SBP	HT	0.882213	0.68509	1	0.7783	0.46935	1	1.43413e-06	0.0126318
16.71	16	89106305	90292787	DBP	HT	0.929281	0.78644	1	0.863562	0.61848	1	1.1759e-09	1.03573e-05
17.19	17	17326541	18900978	logTG	HDL	-1	-1	-0.86666	1	0.75111	1	1.53329e-09	1.35052e-05
17.23	17	25872111	27344401	SBP	HT	0.895217	0.71865	1	0.801414	0.51645	1	3.66471e-08	0.000322788
17.23	17	25872111	27344401	DBP	TC	-0.737128	-1	-0.46073	0.543358	0.21228	1	4.44126e-06	0.0391186
17.23	17	25872111	27344401	DBP	LDL	-0.656994	-0.91518	-0.43061	0.431641	0.18542	0.83755	4.17935e-07	0.00368117
17.23	17	25872111	27344401	TC	LDL	1	0.94407	1	1	0.89127	1	3.2613e-13	2.87255e-09
17.23	17	25872111	27344401	BMI	HT	0.689101	0.47613	0.91305	0.474861	0.2267	0.83366	1.74385e-06	0.0153598
17.24	17	27344402	29783141	TC	LDL	1	0.97369	1	1	0.94806	1	3.07379e-31	2.70739e-27
17.25	17	29783142	31318753	SBP	DBP	0.830892	0.74565	0.89468	0.690382	0.55599	0.80045	1.24915e-10	1.10025e-06
17.3	17	1480057	2699135	SBP	DBP	0.789311	0.67782	0.86734	0.623011	0.45944	0.75227	3.06648e-08	0.000270096
17.3	17	1480057	2699135	TC	logTG	0.934198	0.77673	1	0.872726	0.60331	1	9.75247e-11	8.58998e-07
17.3	17	1480057	2699135	TC	LDL	1	0.9299	1	1	0.86471	1	2.68652e-08	0.000236629
17.3	17	1480057	2699135	TC	FHL	0.81456	0.55911	1	0.663508	0.3126	1	3.79541e-06	0.03343
17.3	17	1480057	2699135	logTG	LDL	0.905027	0.67996	1	0.819075	0.46234	1	1.21093e-07	0.00106659
17.31	17	37361179	38880481	TC	HDL	0.857679	0.7064	1	0.735614	0.499	1	1.06852e-12	9.41152e-09
17.31	17	37361179	38880481	HDL	AF	-0.653594	-0.90281	-0.43153	0.427186	0.18621	0.81506	9.71264e-07	0.00855489
17.33	17	40233546	42348003	TC	LDL	1	0.92396	1	1	0.8537	1	2.90895e-07	0.0025622
17.33	17	40233546	42348003	logTG	HDL	-0.948006	-0.98059	-0.91383	0.898715	0.83508	0.96156	2.44371e-102	2.15242e-98
17.33	17	40233546	42348003	logTG	FHL	0.773927	0.64438	0.90692	0.598963	0.41522	0.82251	2.55063e-17	2.24659e-13
17.33	17	40233546	42348003	HDL	FHL	-0.677608	-0.81693	-0.53964	0.459152	0.29121	0.66738	2.92442e-14	2.57583e-10
17.34	17	42348004	43460500	SBP	DBP	0.909159	0.84419	0.9649	0.826571	0.71266	0.93104	6.8774e-12	6.05761e-08
17.34	17	42348004	43460500	SBP	HT	0.758873	0.59612	0.91776	0.575889	0.35536	0.84229	1.24349e-08	0.000109527
17.34	17	42348004	43460500	DBP	HT	0.716831	0.51204	0.90358	0.513847	0.26219	0.81646	5.62115e-06	0.0495111
17.34	17	42348004	43460500	logTG	HDL	-1	-1	-0.81331	1	0.66148	1	7.52089e-09	6.6244e-05
17.36	17	44865833	45883901	SBP	DBP	0.916404	0.85151	0.97839	0.839796	0.72507	0.95725	1.80018e-13	1.5856e-09
17.36	17	44865833	45883901	SBP	HT	0.933884	0.8358	1	0.872139	0.69856	1	6.54388e-14	5.76385e-10
17.36	17	44865833	45883901	DBP	HT	0.900123	0.74702	1	0.810221	0.55804	1	2.78925e-08	0.000245677
17.36	17	44865833	45883901	TC	LDL	1	0.98185	1	1	0.96404	1	6.25464e-48	5.50909e-44
17.36	17	44865833	45883901	TC	HDL	1	0.84628	1	1	0.71619	1	2.55233e-13	2.24809e-09
17.36	17	44865833	45883901	LDL	HDL	1	0.82634	1	1	0.68283	1	1.40783e-13	1.24002e-09
17.37	17	45883902	47516224	SBP	DBP	0.893995	0.86169	0.92132	0.799227	0.74251	0.84882	1.57521e-69	1.38744e-65
17.37	17	45883902	47516224	SBP	logTG	0.642203	0.50516	0.77706	0.412425	0.25519	0.60383	3.39155e-14	2.98728e-10
17.37	17	45883902	47516224	SBP	HDL	-0.527562	-0.72611	-0.33798	0.278322	0.11423	0.52723	1.01606e-06	0.00894946
17.37	17	45883902	47516224	SBP	HT	0.836114	0.76065	0.90501	0.699087	0.5786	0.81904	1.41403e-29	1.24548e-25
17.37	17	45883902	47516224	DBP	logTG	0.644824	0.51043	0.7784	0.415798	0.26054	0.60591	1.02811e-14	9.05559e-11
17.37	17	45883902	47516224	DBP	HDL	-0.557782	-0.77099	-0.36579	0.311121	0.1338	0.59442	1.8677e-07	0.00164507
17.37	17	45883902	47516224	DBP	FHL	0.547593	0.33741	0.79834	0.299858	0.11384	0.63735	3.6608e-06	0.0322443
17.37	17	45883902	47516224	DBP	HT	0.921915	0.86197	0.98045	0.849927	0.74298	0.96129	2.96655e-41	2.61294e-37
17.37	17	45883902	47516224	TC	LDL	1	0.96191	1	1	0.92528	1	1.4712e-23	1.29583e-19
17.37	17	45883902	47516224	logTG	HDL	-0.951071	-1	-0.81779	0.904536	0.66877	1	1.27017e-11	1.11877e-07
17.37	17	45883902	47516224	logTG	FHL	0.701636	0.47506	0.96882	0.492292	0.22568	0.93861	1.43237e-06	0.0126163
17.37	17	45883902	47516224	logTG	HT	0.666	0.5181	0.81416	0.443556	0.26842	0.66286	2.18677e-13	1.92611e-09
17.37	17	45883902	47516224	HDL	BMI	-0.710926	-0.90416	-0.53394	0.505416	0.28509	0.8175	1.14549e-10	1.00895e-06
17.37	17	45883902	47516224	HDL	HT	-0.57715	-0.784	-0.38337	0.333102	0.14698	0.61466	4.70323e-07	0.0041426
17.37	17	45883902	47516224	BMI	HT	0.422407	0.29523	0.5406	0.178428	0.08716	0.29225	6.36344e-09	5.60492e-05
17.45	17	56245228	58652809	SBP	HT	0.855194	0.68276	1	0.731356	0.46616	1	1.37913e-07	0.00121474
17.46	17	58652810	60453120	SBP	DBP	0.845563	0.77325	0.89988	0.714977	0.59792	0.80979	7.82835e-15	6.89521e-11
17.46	17	58652810	60453120	SBP	HT	0.878244	0.7332	1	0.771312	0.53758	1	2.38986e-10	2.10499e-06
17.46	17	58652810	60453120	DBP	HT	0.926366	0.78047	1	0.858154	0.60914	1	2.24203e-10	1.97478e-06
17.48	17	62112374	63548724	SBP	DBP	0.802834	0.70131	0.87605	0.644542	0.49184	0.76747	4.10541e-08	0.000361605
17.5	17	64438388	65582327	TC	LDL	1	0.92311	1	1	0.85213	1	1.14108e-08	0.000100506
17.51	17	65582328	66757556	TC	logTG	0.816033	0.65433	0.97767	0.665909	0.42814	0.95583	2.11735e-10	1.86496e-06
17.51	17	65582328	66757556	TC	LDL	1	0.9519	1	1	0.90612	1	8.05916e-15	7.09851e-11
17.51	17	65582328	66757556	TC	HDL	-0.789325	-1	-0.50655	0.623035	0.25659	1	8.06286e-07	0.00710177
17.51	17	65582328	66757556	logTG	LDL	0.579626	0.40774	0.74774	0.335967	0.16625	0.55911	1.73221e-07	0.00152573
17.51	17	65582328	66757556	logTG	HDL	-0.896423	-1	-0.73188	0.803573	0.53565	1	2.88833e-09	2.54404e-05
17.51	17	65582328	66757556	logTG	BMI	0.834076	0.66192	1	0.695682	0.43814	1	1.19276e-11	1.05058e-07
17.51	17	65582328	66757556	logTG	FHL	0.732977	0.49591	1	0.537256	0.24592	1	1.18305e-06	0.0104203
17.51	17	65582328	66757556	LDL	HDL	-0.829325	-1	-0.60611	0.687779	0.36737	1	1.24277e-08	0.000109463
17.51	17	65582328	66757556	BMI	FHL	0.765639	0.4974	1	0.586203	0.2474	1	3.29933e-06	0.0290605
17.52	17	66757557	68176219	DBP	HT	1	0.79346	1	1	0.62957	1	4.34148e-07	0.00382398
17.52	17	66757557	68176219	TC	LDL	1	0.9935	1	1	0.98704	1	3.00303e-304	2.64507e-300
17.52	17	66757557	68176219	TC	HDL	-0.445329	-0.59812	-0.29386	0.198318	0.08636	0.35774	2.58045e-08	0.000227286
17.52	17	66757557	68176219	TC	FHL	0.868485	0.75893	0.98842	0.754267	0.57598	0.97697	1.78726e-20	1.57422e-16
17.52	17	66757557	68176219	LDL	HDL	-0.499103	-0.63373	-0.3631	0.249104	0.13184	0.40161	6.41316e-11	5.64871e-07
17.52	17	66757557	68176219	LDL	FHL	0.866358	0.75895	0.98528	0.750576	0.57601	0.97078	1.21314e-22	1.06853e-18
17.52	17	66757557	68176219	HDL	FHL	-0.613105	-0.81942	-0.40906	0.375897	0.16733	0.67145	7.67747e-07	0.00676232
17.57	17	72383473	73741321	TC	LDL	1	0.92985	1	1	0.86462	1	3.79657e-07	0.00334402
17.58	17	73741322	74908266	TC	LDL	1	0.91441	1	1	0.83615	1	1.17349e-06	0.0103361
17.58	17	73741322	74908266	LDL	BMI	-0.738637	-1	-0.4616	0.545584	0.21307	1	4.44683e-06	0.0391677
17.59	17	74908267	75619256	SBP	DBP	0.931669	0.88279	0.97158	0.868006	0.77932	0.94397	2.57051e-16	2.26411e-12
17.59	17	74908267	75619256	SBP	HT	0.757944	0.60272	0.90736	0.57448	0.36327	0.82329	5.14325e-09	4.53017e-05
17.59	17	74908267	75619256	DBP	HT	0.775204	0.62197	0.9193	0.600941	0.38684	0.84511	4.21406e-09	3.71174e-05
17.6	17	4463972	5573784	TC	logTG	1	0.87364	1	1	0.76325	1	9.45192e-14	8.32525e-10
17.6	17	4463972	5573784	TC	LDL	1	0.95235	1	1	0.90697	1	2.76983e-12	2.43967e-08
17.6	17	4463972	5573784	logTG	LDL	1	0.85517	1	1	0.73132	1	4.24778e-12	3.74144e-08
17.6	17	75619257	76596287	TC	logTG	-0.520828	-0.75406	-0.31295	0.271262	0.09794	0.56861	1.59001e-06	0.0140048
17.6	17	75619257	76596287	TC	LDL	1	0.96091	1	1	0.92335	1	7.33137e-24	6.45747e-20
17.6	17	75619257	76596287	TC	HDL	0.976904	0.87311	1	0.954341	0.76232	1	6.00739e-26	5.29131e-22
17.6	17	75619257	76596287	logTG	LDL	-0.586752	-0.84708	-0.36509	0.344278	0.13329	0.71754	6.47466e-07	0.00570288
17.6	17	75619257	76596287	logTG	HDL	-0.937734	-1	-0.84633	0.879345	0.71627	1	5.44219e-21	4.79348e-17
17.6	17	75619257	76596287	LDL	HDL	1	0.86241	1	1	0.74376	1	2.41525e-24	2.12735e-20
17.8	17	6305079	7264458	SBP	DBP	0.722723	0.64176	0.78541	0.522328	0.41186	0.61687	7.83356e-17	6.8998e-13
17.8	17	6305079	7264458	SBP	HT	0.914572	0.7911	1	0.836442	0.62584	1	2.49179e-14	2.19477e-10
17.8	17	6305079	7264458	DBP	HT	0.832086	0.69158	0.97457	0.692368	0.47828	0.94979	5.91931e-11	5.21373e-07
17.8	17	6305079	7264458	TC	LDL	1	0.97488	1	1	0.9504	1	3.16951e-45	2.7917e-41
17.9	17	7264459	8554763	SBP	DBP	0.610517	0.50643	0.69211	0.372731	0.25648	0.47902	3.92092e-12	3.45355e-08
17.9	17	7264459	8554763	SBP	HT	0.806339	0.68232	0.92248	0.650182	0.46556	0.85096	9.49163e-13	8.36023e-09
17.9	17	7264459	8554763	DBP	BMI	0.446442	0.28569	0.60501	0.19931	0.08162	0.36604	6.59821e-07	0.0058117
17.9	17	7264459	8554763	DBP	HT	0.904594	0.80605	1	0.818291	0.64971	1	5.40567e-16	4.76131e-12
17.9	17	7264459	8554763	TC	logTG	0.649362	0.48605	0.81361	0.421671	0.23625	0.66197	5.25174e-09	4.62573e-05
17.9	17	7264459	8554763	TC	LDL	1	0.97623	1	1	0.95302	1	7.70361e-46	6.78534e-42
17.9	17	7264459	8554763	TC	HDL	0.655478	0.50986	0.80113	0.429651	0.25995	0.64181	1.71826e-12	1.51344e-08
17.9	17	7264459	8554763	TC	FHL	0.700845	0.51842	0.90266	0.491184	0.26876	0.81479	1.60923e-08	0.000141741
17.9	17	7264459	8554763	logTG	LDL	0.68565	0.50033	0.86491	0.470116	0.25033	0.74806	1.38417e-08	0.000121918
17.9	17	7264459	8554763	LDL	HDL	0.572289	0.39107	0.76077	0.327515	0.15293	0.57877	2.04505e-08	0.000180128
17.9	17	7264459	8554763	LDL	FHL	0.730967	0.53472	0.94251	0.534313	0.28593	0.88832	4.25097e-08	0.000374425
17.9	17	7264459	8554763	BMI	HT	0.522296	0.33754	0.69259	0.272794	0.11393	0.47968	1.65454e-06	0.0145732
18.1	18	10719	848350	SBP	DBP	0.815574	0.70504	0.89127	0.665161	0.49708	0.79436	2.03267e-07	0.00179038
18.19	18	21622717	22746153	SBP	HT	0.917824	0.75167	1	0.8424	0.56501	1	3.4458e-09	3.03506e-05
18.19	18	21622717	22746153	DBP	HT	0.885398	0.68925	1	0.78393	0.47507	1	3.72758e-07	0.00328325
18.34	18	41425455	42974165	SBP	DBP	0.753452	0.67759	0.81301	0.567689	0.45912	0.66099	1.45634e-19	1.28274e-15
18.34	18	41425455	42974165	SBP	HT	0.855088	0.73174	0.98409	0.731176	0.53544	0.96843	2.64728e-14	2.33172e-10
18.34	18	41425455	42974165	DBP	HT	0.630207	0.46843	0.78244	0.397161	0.21943	0.61221	6.61671e-08	0.0005828
18.37	18	45718493	46558306	TC	HDL	0.710702	0.49225	0.97161	0.505097	0.24231	0.94402	1.5325e-07	0.00134983
18.38	18	46558307	47455925	TC	LDL	1	0.96516	1	1	0.93153	1	9.63209e-51	8.48394e-47
18.38	18	46558307	47455925	TC	HDL	1	0.98723	1	1	0.97462	1	8.64382e-266	7.61348e-262
18.38	18	46558307	47455925	LDL	HDL	0.991477	0.9232	1	0.983026	0.85229	1	1.69512e-43	1.49306e-39
18.39	18	47455926	48228379	SBP	DBP	0.880446	0.80601	0.93883	0.775185	0.64966	0.8814	1.86273e-08	0.000164069
18.39	18	47455926	48228379	TC	HDL	1	0.93338	1	1	0.8712	1	2.82414e-48	2.4875e-44
18.4	18	48228380	49790996	SBP	DBP	0.845131	0.73999	0.92416	0.714246	0.54759	0.85406	5.95992e-07	0.0052495
18.4	18	48228380	49790996	SBP	HT	0.78554	0.641	0.92542	0.617073	0.41088	0.85641	2.87028e-10	2.52814e-06
18.4	18	48228380	49790996	DBP	HT	0.858222	0.69266	1	0.736545	0.47978	1	1.4831e-08	0.000130631
18.47	18	55809316	56832312	SBP	DBP	0.834017	0.73954	0.90468	0.695585	0.54693	0.81844	2.79407e-07	0.00246102
18.47	18	55809316	56832312	SBP	HT	0.697088	0.49819	0.89549	0.485931	0.24819	0.8019	1.96266e-06	0.0172871
18.49	18	57635822	58527236	logTG	HDL	-1	-1	-0.88231	1	0.77846	1	6.29372e-14	5.54351e-10
18.49	18	57635822	58527236	logTG	BMI	1	0.89691	1	1	0.80445	1	1.63561e-26	1.44065e-22
18.49	18	57635822	58527236	logTG	HT	0.878551	0.61071	1	0.771852	0.37297	1	1.12417e-06	0.00990169
18.49	18	57635822	58527236	HDL	BMI	-1	-1	-0.91996	1	0.84633	1	2.32112e-33	2.04444e-29
18.49	18	57635822	58527236	HDL	HT	-0.879581	-1	-0.63471	0.773663	0.40286	1	1.15006e-07	0.00101297
18.49	18	57635822	58527236	BMI	HT	0.926764	0.76943	1	0.858891	0.59203	1	1.99662e-14	1.75862e-10
18.63	18	72785207	73568260	SBP	DBP	0.948966	0.8728	1	0.900537	0.76178	1	1.84728e-06	0.0162708
19.1	19	7249360	8199016	SBP	DBP	0.916508	0.86102	0.95965	0.839986	0.74136	0.92093	3.35996e-13	2.95945e-09
19.1	19	7249360	8199016	SBP	HT	0.924529	0.80446	1	0.854754	0.64715	1	3.93295e-12	3.46414e-08
19.1	19	7249360	8199016	DBP	HT	0.882737	0.75888	1	0.779225	0.5759	1	2.53983e-11	2.23708e-07
19.1	19	7249360	8199016	TC	LDL	1	0.93435	1	1	0.87301	1	1.55139e-07	0.00136646
19.11	19	8199017	9105577	logTG	HDL	-0.981519	-1	-0.95148	0.963379	0.90531	1	3.68778e-71	3.2482e-67
19.13	19	10028841	11681978	SBP	DBP	0.866836	0.82042	0.90477	0.751404	0.67308	0.81862	4.7954e-34	4.22379e-30
19.13	19	10028841	11681978	SBP	logTG	0.417394	0.25138	0.58355	0.174218	0.06319	0.34053	5.35536e-06	0.04717
19.13	19	10028841	11681978	SBP	FHL	0.301436	0.18069	0.42348	0.0908635	0.03265	0.17934	5.1276e-06	0.0451639
19.13	19	10028841	11681978	SBP	HT	0.820854	0.73146	0.90559	0.673801	0.53503	0.8201	1.54188e-23	1.35809e-19
19.13	19	10028841	11681978	DBP	TC	-0.246453	-0.34764	-0.1457	0.0607393	0.02123	0.12086	1.21642e-06	0.0107142
19.13	19	10028841	11681978	DBP	LDL	-0.235434	-0.33487	-0.13393	0.0554292	0.01794	0.11214	2.88946e-06	0.0254504
19.13	19	10028841	11681978	DBP	HT	0.802989	0.70602	0.89117	0.644792	0.49846	0.79419	6.35414e-22	5.59673e-18
19.13	19	10028841	11681978	TC	logTG	0.421837	0.29731	0.54563	0.177946	0.08839	0.29771	4.27188e-10	3.76267e-06
19.13	19	10028841	11681978	TC	LDL	0.994784	0.99264	0.99676	0.989596	0.98534	0.99352	0	0
19.13	19	10028841	11681978	TC	FHL	0.868171	0.82512	0.90952	0.75372	0.68082	0.82723	1.04289e-96	9.18578e-93
19.13	19	10028841	11681978	logTG	LDL	0.391905	0.26542	0.51804	0.153589	0.07045	0.26836	4.31794e-09	3.80324e-05
19.13	19	10028841	11681978	logTG	FHL	0.586028	0.44886	0.72296	0.343429	0.20147	0.52267	2.52995e-12	2.22838e-08
19.13	19	10028841	11681978	LDL	HDL	-0.216374	-0.30054	-0.13222	0.0468177	0.01748	0.09033	1.18014e-06	0.0103947
19.13	19	10028841	11681978	LDL	FHL	0.874244	0.83333	0.91461	0.764303	0.69444	0.83652	1.03724e-104	9.13601e-101
19.14	19	11681979	13213186	SBP	DBP	0.816115	0.69092	0.90356	0.666043	0.47737	0.81642	1.86073e-06	0.0163893
19.14	19	11681979	13213186	TC	LDL	1	0.92107	1	1	0.84837	1	3.62351e-06	0.0319159
19.2	19	762047	1515920	TC	LDL	1	0.9509	1	1	0.90421	1	1.10325e-08	9.71743e-05
19.2	19	17045964	17750518	SBP	DBP	0.910528	0.81479	0.99778	0.829061	0.66389	0.99557	1.00241e-06	0.00882923
19.2	19	17045964	17750518	SBP	HT	0.946274	0.74193	1	0.895435	0.55047	1	2.77852e-06	0.0244732
19.2	19	17045964	17750518	DBP	HT	0.799191	0.62338	0.97162	0.638707	0.3886	0.94405	2.9296e-07	0.00258039
19.2	19	17045964	17750518	TC	LDL	1	0.93304	1	1	0.87056	1	8.44863e-07	0.00744155
19.21	19	17750519	18504867	TC	logTG	0.91753	0.71804	1	0.841862	0.51559	1	1.70935e-07	0.0015056
19.21	19	17750519	18504867	TC	LDL	1	0.92349	1	1	0.85284	1	1.61855e-06	0.0142562
19.21	19	17750519	18504867	logTG	LDL	0.765635	0.5319	1	0.586197	0.28291	1	3.59167e-06	0.0316354
19.21	19	17750519	18504867	logTG	HDL	-0.922609	-1	-0.73824	0.851207	0.545	1	7.2983e-07	0.00642834
19.22	19	18504868	19749166	SBP	TC	-0.602867	-0.85025	-0.40051	0.363448	0.16041	0.72292	2.30859e-06	0.0203341
19.22	19	18504868	19749166	SBP	logTG	-0.560183	-0.80787	-0.35066	0.313805	0.12296	0.65265	3.99881e-06	0.0352215
19.22	19	18504868	19749166	SBP	LDL	-0.582488	-0.82712	-0.36899	0.339292	0.13615	0.68413	2.12246e-06	0.0186946
19.22	19	18504868	19749166	DBP	TC	-0.694374	-0.89648	-0.51644	0.482155	0.26671	0.80368	5.60269e-11	4.93485e-07
19.22	19	18504868	19749166	DBP	logTG	-0.704141	-0.91603	-0.52374	0.495814	0.2743	0.83911	8.96035e-11	7.89228e-07
19.22	19	18504868	19749166	DBP	LDL	-0.695184	-0.9017	-0.51648	0.483281	0.26675	0.81306	9.93804e-11	8.75343e-07
19.22	19	18504868	19749166	DBP	FHL	-0.680167	-0.95164	-0.4419	0.462627	0.19527	0.90561	1.22391e-06	0.0107802
19.22	19	18504868	19749166	TC	logTG	0.948003	0.92432	0.97024	0.898709	0.85436	0.94136	1.31701e-189	1.16002e-185
19.22	19	18504868	19749166	TC	LDL	0.992176	0.9864	0.99767	0.984414	0.97298	0.99535	0	0
19.22	19	18504868	19749166	TC	FHL	0.830381	0.74367	0.92101	0.689532	0.55304	0.84826	6.02171e-27	5.30392e-23
19.22	19	18504868	19749166	logTG	LDL	0.954606	0.92993	0.97871	0.911272	0.86478	0.95787	1.89281e-173	1.66719e-169
19.22	19	18504868	19749166	logTG	FHL	0.922426	0.84357	1	0.85087	0.71161	1	1.90894e-31	1.68139e-27
19.22	19	18504868	19749166	LDL	FHL	0.864503	0.78028	0.94891	0.747366	0.60883	0.90043	9.22417e-28	8.12465e-24
19.23	19	19749167	20485499	TC	logTG	1	0.9537	1	1	0.90954	1	2.17683e-37	1.91735e-33
19.23	19	19749167	20485499	TC	LDL	1	0.98525	1	1	0.97071	1	1.05205e-62	9.26646e-59
19.23	19	19749167	20485499	logTG	LDL	1	0.9449	1	1	0.89283	1	1.01506e-32	8.94065e-29
19.3	19	1515921	2253174	SBP	HT	0.896136	0.69603	1	0.80306	0.48445	1	2.90576e-06	0.0255939
19.31	19	29389091	30375792	SBP	DBP	0.799049	0.6918	0.87435	0.63848	0.47858	0.76448	3.12282e-08	0.000275058
19.31	19	29389091	30375792	DBP	BMI	0.473001	0.28419	0.66102	0.22373	0.08077	0.43695	4.5514e-06	0.0400887
19.31	19	29389091	30375792	DBP	HT	0.749072	0.54373	0.95185	0.561108	0.29564	0.90602	1.00704e-06	0.00887001
19.31	19	29389091	30375792	BMI	HT	0.686232	0.48133	0.91506	0.470914	0.23168	0.83733	3.76767e-07	0.00331856
19.33	19	31763009	33028099	SBP	DBP	0.943127	0.90104	0.97913	0.889488	0.81187	0.95869	7.82595e-18	6.8931e-14
19.33	19	31763009	33028099	SBP	HT	0.850963	0.66201	1	0.724138	0.43825	1	3.82568e-08	0.000336966
19.33	19	31763009	33028099	DBP	HT	0.903733	0.72854	1	0.816733	0.53077	1	1.66977e-08	0.000147073
19.35	19	33785836	34633274	TC	HDL	0.741321	0.47569	1	0.549557	0.22628	1	4.00448e-06	0.0352715
19.35	19	33785836	34633274	logTG	HDL	-1	-1	-0.84353	1	0.71154	1	1.94895e-09	1.71664e-05
19.35	19	33785836	34633274	HDL	HT	-0.721461	-1	-0.46738	0.520505	0.21844	1	3.10457e-06	0.0273451
19.37	19	35649344	36638122	TC	LDL	1	0.94266	1	1	0.88861	1	7.15858e-10	6.30528e-06
19.39	19	38472871	39370419	SBP	BMI	-0.792024	-1	-0.51028	0.627301	0.26039	1	2.65988e-06	0.0234282
19.39	19	38472871	39370419	TC	LDL	1	0.9038	1	1	0.81685	1	4.34358e-06	0.0382583
19.4	19	2253175	3085446	TC	LDL	1	0.93392	1	1	0.87222	1	1.71913e-06	0.0151421
19.42	19	41004106	41733463	TC	LDL	1	0.93902	1	1	0.88175	1	1.59883e-07	0.00140825
19.45	19	43960959	45040932	TC	logTG	-0.662859	-0.9183	-0.44759	0.439382	0.20033	0.84327	3.24862e-08	0.000286138
19.45	19	43960959	45040932	TC	LDL	1	0.9891	1	1	0.97832	1	1.86743e-154	1.64483e-150
19.45	19	43960959	45040932	TC	FHL	0.707336	0.58046	0.83643	0.500325	0.33693	0.69961	3.06019e-14	2.69542e-10
19.45	19	43960959	45040932	logTG	LDL	-0.728671	-0.9669	-0.54222	0.530961	0.294	0.93489	2.75233e-11	2.42425e-07
19.45	19	43960959	45040932	LDL	FHL	0.754456	0.64179	0.86853	0.569203	0.41189	0.75434	2.22202e-19	1.95716e-15
19.46	19	45040933	45893307	SBP	TC	0.797544	0.6775	0.93037	0.636077	0.459	0.86558	6.96905e-22	6.13834e-18
19.46	19	45040933	45893307	SBP	LDL	0.737101	0.61108	0.87238	0.543318	0.37341	0.76105	4.14593e-19	3.65174e-15
19.46	19	45040933	45893307	SBP	FHL	0.758855	0.62946	0.8959	0.575861	0.39622	0.80264	8.07484e-18	7.11232e-14
19.46	19	45040933	45893307	TC	logTG	-0.320582	-0.37039	-0.27011	0.102773	0.07296	0.13719	4.66699e-33	4.11068e-29
19.46	19	45040933	45893307	TC	LDL	0.955599	0.95134	0.9596	0.91317	0.90505	0.92083	0	0
19.46	19	45040933	45893307	TC	HDL	-0.607689	-0.65537	-0.55948	0.369286	0.31302	0.42951	4.38334e-90	3.86085e-86
19.46	19	45040933	45893307	TC	BMI	-0.487886	-0.61981	-0.35764	0.238033	0.1279	0.38416	9.75309e-12	8.59052e-08
19.46	19	45040933	45893307	TC	FHL	0.966072	0.95177	0.97959	0.933296	0.90587	0.95959	0	0
19.46	19	45040933	45893307	logTG	LDL	-0.387153	-0.43495	-0.33742	0.149888	0.11386	0.18918	1.08759e-49	9.57949e-46
19.46	19	45040933	45893307	logTG	HDL	0.261231	0.18741	0.3372	0.0682417	0.03512	0.11371	2.49067e-12	2.19378e-08
19.46	19	45040933	45893307	logTG	FHL	-0.366089	-0.43043	-0.30149	0.134021	0.09089	0.18527	2.61928e-27	2.30706e-23
19.46	19	45040933	45893307	LDL	HDL	-0.660323	-0.70247	-0.61668	0.436026	0.38029	0.49346	2.57194e-109	2.26536e-105
19.46	19	45040933	45893307	LDL	BMI	-0.390712	-0.5244	-0.25419	0.152656	0.06461	0.275	3.9937e-08	0.000351765
19.46	19	45040933	45893307	LDL	FHL	0.9382	0.92	0.95481	0.88022	0.8464	0.91166	0	3.09854e-305
19.46	19	45040933	45893307	HDL	FHL	-0.731753	-0.77944	-0.6836	0.535463	0.46731	0.60753	1.82156e-101	1.60443e-97
19.46	19	45040933	45893307	BMI	FHL	-0.412447	-0.55808	-0.26779	0.170112	0.07171	0.31146	1.52731e-07	0.00134525
19.47	19	45893308	46765060	TC	LDL	0.997964	0.98591	1	0.995931	0.97202	1	9.43638e-98	8.31156e-94
19.47	19	45893308	46765060	TC	FHL	1	0.8505	1	1	0.72335	1	4.89463e-13	4.31119e-09
19.47	19	45893308	46765060	LDL	FHL	1	0.85148	1	1	0.72501	1	2.02365e-15	1.78243e-11
19.48	19	46765061	47752727	TC	LDL	1	0.96643	1	1	0.934	1	4.88039e-15	4.29865e-11
19.5	19	48573066	49415189	TC	logTG	1	0.81995	1	1	0.67232	1	2.35668e-09	2.07576e-05
19.5	19	48573066	49415189	TC	LDL	1	0.96905	1	1	0.93906	1	2.20482e-19	1.94201e-15
19.5	19	48573066	49415189	TC	FHL	0.816877	0.62261	1	0.667288	0.38764	1	7.25955e-08	0.000639421
19.5	19	48573066	49415189	logTG	LDL	1	0.80953	1	1	0.65534	1	2.70323e-09	2.381e-05
19.5	19	48573066	49415189	LDL	FHL	0.880675	0.69689	1	0.775588	0.48565	1	1.41924e-08	0.000125007
19.51	19	49415190	50451925	SBP	DBP	0.821075	0.70737	0.90256	0.674163	0.50037	0.81461	1.66001e-06	0.0146214
19.51	19	49415190	50451925	SBP	HT	0.802658	0.62154	0.97491	0.64426	0.38631	0.95046	2.50962e-07	0.00221047
19.51	19	49415190	50451925	TC	logTG	0.863821	0.66703	1	0.746187	0.44492	1	1.11392e-07	0.000981141
19.51	19	49415190	50451925	TC	LDL	1	0.92854	1	1	0.86218	1	2.37607e-08	0.000209284
19.51	19	49415190	50451925	TC	FHL	0.70959	0.4819	0.94632	0.503518	0.23223	0.89551	4.36522e-06	0.0384489
19.58	19	54602371	55182973	TC	HDL	1	0.89346	1	1	0.79828	1	3.70277e-23	3.2614e-19
19.6	19	3893910	4741718	TC	logTG	0.704864	0.50124	0.88941	0.496833	0.25124	0.79106	2.49052e-06	0.0219365
19.6	19	3893910	4741718	TC	LDL	1	0.93749	1	1	0.87889	1	3.81678e-06	0.0336182
19.7	19	4741719	5478684	SBP	DBP	0.818193	0.69915	0.9	0.669439	0.48881	0.80999	1.6862e-06	0.014852
19.7	19	4741719	5478684	SBP	HT	0.760102	0.5571	0.95946	0.577755	0.31036	0.92057	1.88443e-06	0.0165981
19.9	19	6455429	7249359	SBP	HT	0.726727	0.52536	0.91887	0.528132	0.27601	0.84432	3.22009e-06	0.0283626
20.1	20	7959829	9279550	SBP	DBP	0.808765	0.71679	0.87674	0.654101	0.51379	0.76867	7.61396e-10	6.70638e-06
20.1	20	7959829	9279550	SBP	HT	0.771674	0.61871	0.91556	0.59548	0.38281	0.83825	8.04862e-10	7.08922e-06
20.1	20	7959829	9279550	DBP	HT	0.824937	0.69824	0.94596	0.680522	0.48754	0.89484	6.55193e-13	5.77094e-09
20.12	20	10279604	11257012	SBP	DBP	0.638882	0.58412	0.68684	0.40817	0.3412	0.47175	7.00984e-71	6.17427e-67
20.12	20	10279604	11257012	SBP	HT	0.921145	0.86937	0.96948	0.848509	0.7558	0.93988	3.26915e-55	2.87947e-51
20.12	20	10279604	11257012	DBP	HT	0.809188	0.74987	0.86321	0.654786	0.5623	0.74513	7.68257e-51	6.76681e-47
20.2	20	17359291	18058524	TC	LDL	1	0.98533	1	1	0.97087	1	3.88994e-97	3.42626e-93
20.2	20	17359291	18058524	TC	FHL	0.756867	0.56189	1	0.572848	0.31572	1	5.86498e-09	5.16587e-05
20.2	20	17359291	18058524	LDL	FHL	0.751852	0.57408	0.98895	0.565282	0.32957	0.97802	5.27165e-10	4.64327e-06
20.29	20	26318859	30569659	SBP	DBP	0.923312	0.83643	0.98675	0.852505	0.69961	0.97367	2.6641e-06	0.0234654
20.3	20	30569660	32484506	SBP	HT	0.756163	0.58459	0.91951	0.571783	0.34174	0.8455	3.45874e-08	0.000304646
20.3	20	30569660	32484506	DBP	TC	-0.754546	-1	-0.46976	0.569339	0.22068	1	3.51871e-06	0.0309928
20.3	20	30569660	32484506	DBP	HT	0.797436	0.64129	0.95153	0.635905	0.41126	0.90541	5.13e-09	4.5185e-05
20.31	20	32484507	33890060	HDL	BMI	-0.759004	-0.97726	-0.53811	0.576087	0.28956	0.95505	5.73712e-07	0.00505326
20.32	20	33890061	35990261	TC	LDL	1	0.97143	1	1	0.94368	1	3.592e-30	3.16383e-26
20.35	20	38427595	40272390	SBP	DBP	0.767476	0.63467	0.85783	0.58902	0.40281	0.73587	3.01097e-06	0.0265206
20.35	20	38427595	40272390	TC	logTG	0.909645	0.84546	0.97486	0.827454	0.7148	0.95036	3.18504e-47	2.80538e-43
20.35	20	38427595	40272390	TC	LDL	1	0.99288	1	1	0.98581	1	0	0
20.35	20	38427595	40272390	TC	BMI	-0.357616	-0.50858	-0.21045	0.127889	0.04429	0.25865	5.46728e-06	0.0481558
20.35	20	38427595	40272390	TC	FHL	0.868307	0.77146	0.97182	0.753957	0.59515	0.94443	4.57318e-27	4.02806e-23
20.35	20	38427595	40272390	logTG	LDL	0.90554	0.83819	0.97416	0.820003	0.70256	0.94899	2.25394e-42	1.98527e-38
20.35	20	38427595	40272390	logTG	FHL	0.93444	0.81589	1	0.873177	0.66567	1	4.13456e-21	3.64172e-17
20.35	20	38427595	40272390	LDL	FHL	0.878488	0.78191	0.98418	0.771741	0.61138	0.96861	7.58863e-27	6.68407e-23
20.36	20	40272391	41351514	TC	LDL	1	0.91643	1	1	0.83984	1	1.22385e-08	0.000107797
20.38	20	42185672	43008890	SBP	DBP	0.880115	0.78938	0.95016	0.774603	0.62312	0.90281	1.59702e-07	0.00140666
20.38	20	42185672	43008890	SBP	HT	0.86181	0.70856	1	0.742716	0.50206	1	3.09785e-09	2.72859e-05
20.38	20	42185672	43008890	DBP	HT	0.755782	0.55095	0.9463	0.571207	0.30354	0.89548	2.46829e-06	0.0217407
20.39	20	43008891	44072210	TC	LDL	1	0.96872	1	1	0.93842	1	1.55172e-35	1.36675e-31
20.39	20	43008891	44072210	TC	HDL	0.917826	0.85672	0.97772	0.842405	0.73396	0.95595	2.73409e-54	2.40819e-50
20.39	20	43008891	44072210	logTG	HDL	-0.629781	-0.81523	-0.45199	0.396624	0.20429	0.66459	8.75008e-08	0.000770707
20.39	20	43008891	44072210	LDL	HDL	0.82769	0.70736	0.9556	0.685071	0.50036	0.91318	4.28349e-23	3.7729e-19
20.4	20	44072211	45673603	SBP	DBP	0.888274	0.80309	0.95134	0.789031	0.64495	0.90504	3.72879e-08	0.000328432
20.4	20	44072211	45673603	logTG	LDL	0.606698	0.44355	0.78433	0.368083	0.19673	0.61517	5.844e-10	5.1474e-06
20.4	20	44072211	45673603	logTG	HDL	-1	-1	-0.97884	1	0.95813	1	4.21684e-163	3.71419e-159
20.4	20	44072211	45673603	logTG	FHL	0.852347	0.73346	0.99411	0.726496	0.53796	0.98825	5.18021e-22	4.56273e-18
20.4	20	44072211	45673603	LDL	HDL	-0.545439	-0.73546	-0.37031	0.297504	0.13713	0.5409	9.03173e-09	7.95515e-05
20.4	20	44072211	45673603	HDL	FHL	-0.855041	-0.99305	-0.73434	0.731095	0.53926	0.98615	8.20082e-23	7.22328e-19
20.4	20	44072211	45673603	HDL	HT	-0.47779	-0.69012	-0.28462	0.228284	0.08101	0.47626	3.64998e-06	0.032149
20.43	20	47203837	48212975	SBP	DBP	0.846139	0.76809	0.90549	0.71595	0.58996	0.81991	2.29623e-12	2.02252e-08
20.43	20	47203837	48212975	SBP	HT	0.96814	0.81057	1	0.937296	0.65703	1	4.25454e-08	0.00037474
20.43	20	47203837	48212975	DBP	HT	0.767583	0.58354	0.95323	0.589184	0.34051	0.90866	2.07646e-07	0.00182895
20.44	20	48212976	49236418	DBP	HT	0.827921	0.61015	1	0.685454	0.37229	1	3.69952e-06	0.0325854
20.45	20	49236419	50653620	SBP	DBP	0.819299	0.72408	0.8877	0.671252	0.52429	0.78802	2.23745e-09	1.97075e-05
20.45	20	49236419	50653620	SBP	HT	0.716856	0.54278	0.88578	0.513883	0.29461	0.78461	8.91817e-08	0.000785512
20.45	20	49236419	50653620	DBP	HT	0.67476	0.48266	0.85356	0.455302	0.23296	0.72857	1.00934e-06	0.00889027
20.47	20	51533751	52411532	SBP	DBP	0.905142	0.84013	0.95621	0.819282	0.70582	0.91434	5.18156e-11	4.56392e-07
20.47	20	51533751	52411532	SBP	HT	0.66716	0.47989	0.84066	0.445102	0.23029	0.7067	8.31475e-07	0.00732363
20.47	20	51533751	52411532	DBP	HT	0.730049	0.55267	0.89545	0.532972	0.30545	0.80182	1.07402e-07	0.000945997
20.5	20	3736552	4591847	SBP	DBP	0.820574	0.71814	0.89657	0.673341	0.51572	0.80384	1.51329e-07	0.00133291
20.5	20	3736552	4591847	DBP	HT	0.765686	0.56798	0.97502	0.586276	0.3226	0.95066	8.65408e-07	0.00762251
20.54	20	56951774	57924037	SBP	DBP	0.949941	0.92682	0.97	0.902387	0.859	0.9409	1.63029e-101	1.43596e-97
20.54	20	56951774	57924037	SBP	HT	0.949988	0.88758	1	0.902477	0.7878	1	2.97245e-36	2.61813e-32
20.54	20	56951774	57924037	DBP	HT	0.956391	0.90128	1	0.914684	0.8123	1	1.44222e-41	1.27031e-37
20.7	20	5379451	6128358	TC	logTG	1	0.84626	1	1	0.71616	1	4.26742e-14	3.75874e-10
20.7	20	5379451	6128358	TC	LDL	1	0.96541	1	1	0.93202	1	3.5382e-19	3.11645e-15
20.7	20	5379451	6128358	TC	FHL	0.61446	0.39767	0.83033	0.377562	0.15814	0.68944	5.54698e-06	0.0488578
20.7	20	5379451	6128358	logTG	LDL	0.99781	0.83722	1	0.995624	0.70093	1	7.87912e-12	6.93993e-08
20.7	20	5379451	6128358	LDL	FHL	0.620775	0.39723	0.83842	0.385362	0.15779	0.70294	5.45237e-06	0.0480245
20.8	20	6128359	7231796	SBP	DBP	0.71927	0.58714	0.80824	0.517349	0.34474	0.65325	1.17015e-06	0.0103067
20.8	20	6128359	7231796	SBP	HT	0.814929	0.59078	1	0.664109	0.34902	1	2.59419e-06	0.0228496
21.21	21	35729262	37303548	SBP	DBP	0.890774	0.82273	0.94374	0.793479	0.67688	0.89064	4.99444e-12	4.3991e-08
21.21	21	35729262	37303548	SBP	HT	0.760441	0.60802	0.90518	0.578271	0.36969	0.81935	6.91505e-10	6.09078e-06
21.21	21	35729262	37303548	DBP	HT	0.756313	0.61401	0.89527	0.57201	0.37701	0.80151	4.59404e-10	4.04643e-06
21.25	21	40480832	41344742	TC	LDL	1	0.94408	1	1	0.89129	1	2.23501e-13	1.9686e-09
21.3	21	15840034	16873443	SBP	DBP	0.906487	0.84831	0.95457	0.821718	0.71963	0.9112	6.78205e-14	5.97363e-10
21.3	21	15840034	16873443	SBP	HT	0.813525	0.67893	0.93951	0.661823	0.46095	0.88267	8.57126e-12	7.54957e-08
21.3	21	15840034	16873443	DBP	HT	0.754023	0.59489	0.89894	0.568551	0.3539	0.8081	6.98865e-09	6.1556e-05
22.11	22	27192924	27952441	BMI	HT	0.54512	0.34504	0.74325	0.297155	0.11905	0.55243	3.84008e-06	0.0338234
22.12	22	27952442	29457601	SBP	DBP	0.767134	0.67562	0.83621	0.588495	0.45647	0.69924	1.21939e-12	1.07404e-08
22.12	22	27952442	29457601	SBP	HT	0.888992	0.75964	1	0.790308	0.57705	1	3.60278e-12	3.17333e-08
22.12	22	27952442	29457601	DBP	HT	0.811531	0.67634	0.94238	0.658582	0.45743	0.88807	3.81185e-11	3.35748e-07
22.13	22	29457602	30962255	SBP	HT	0.710595	0.52172	0.88603	0.504945	0.27219	0.78506	1.27716e-06	0.0112492
22.13	22	29457602	30962255	TC	LDL	1	0.92908	1	1	0.86318	1	3.53689e-09	3.11529e-05
22.13	22	29457602	30962255	TC	HDL	0.731393	0.54067	0.93039	0.534935	0.29232	0.86563	2.36813e-09	2.08585e-05
22.13	22	29457602	30962255	logTG	HDL	-0.785099	-0.97573	-0.60124	0.61638	0.3615	0.95204	4.36185e-07	0.00384192
22.13	22	29457602	30962255	HDL	HT	-0.619714	-0.83996	-0.40854	0.384045	0.16691	0.70554	7.57705e-07	0.00667387
22.14	22	30962256	31904549	SBP	DBP	0.840288	0.72374	0.91885	0.706084	0.5238	0.84429	2.17124e-06	0.0191243
22.19	22	35368342	36135968	TC	LDL	1	0.90332	1	1	0.81599	1	1.45649e-06	0.0128288
22.21	22	37364005	38718589	logTG	HDL	-0.957239	-1	-0.83074	0.916306	0.69013	1	3.91035e-12	3.44424e-08
22.29	22	46351049	47299625	TC	logTG	1	0.81859	1	1	0.67008	1	3.37734e-08	0.000297476
22.4	22	19635655	20969184	BMI	HT	0.853179	0.59256	1	0.727915	0.35112	1	5.4648e-06	0.048134
22.5	22	20969185	22404422	TC	HDL	1	0.87184	1	1	0.76011	1	1.08979e-21	9.59887e-18
