# Supplementary material for: Evidence to shared genetic correlation of ischemic stroke and intracerebral hemorrhage and cardiovascular related traits
Source: PLoS One. 2025 Apr 23;20(4):e0320479. doi: 10.1371/journal.pone.0320479 (PMC12017486; doi:10.1371/journal.pone.0320479)
Supplement: S4 Table — (XLSX) [file pone.0320479.s004.xlsx]

## Sheet: Sheet1
Supplementary Table 4 COLOC results for loci with a nominally significant local genetic correlation
Locus	Phenotype1	Phenotype2	Number of SNPs	PP.H0	PP.H1	PP.H2	PP.H3	PP.H4
1.53	BMI	ICH	2730	8.97107e-17	0.715981	2.74997e-17	0.219411	0.0646084
1.53	FHL	ICH	2796	0.583214	0.167645	0.182286	0.0523838	0.0144713
1.53	AF	ICH	2795	0.708812	0.0478965	0.221522	0.0149621	0.00680833
1.82	BMI	ICH	1924	0.783791	0.056142	0.144853	0.0103708	0.00484346
2.51	SBP	AIS	2358	1.48037e-06	0.736705	1.20259e-07	0.0596433	0.20365
2.51	DBP	AIS	2373	7.17203e-11	0.738417	5.87095e-12	0.0602447	0.201339
2.51	BMI	AIS	2481	0.771442	0.145743	0.0678575	0.0128177	0.00214034
2.51	HT	AIS	1834	0.169067	0.370193	0.0110303	0.0237262	0.425984
3.12	BMI	AIS	4022	0.0024235	0.49186	0.000839904	0.170128	0.334748
3.12	AIS	ICH	2866	0.617282	0.161531	0.167049	0.043703	0.0104353
3.132	DBP	ICH	1966	0.000308733	0.830741	4.71774e-05	0.126903	0.0419999
3.132	BMI	ICH	1972	0.845292	0.0210335	0.129446	0.00322001	0.00100862
3.153	FHL	ICH	2562	0.640019	0.181624	0.122149	0.0346419	0.0215661
3.165	HT	ICH	1873	0.833258	0.0302232	0.129701	0.00470228	0.00211622
3.171	SBP	ICH	2246	0.485843	0.189724	0.202819	0.0791593	0.0424546
3.171	DBP	ICH	2248	0.00511903	0.665337	0.00213795	0.277827	0.0495794
3.171	BMI	ICH	2255	1.7128e-06	0.668006	7.16457e-07	0.279371	0.0526211
3.28	SBP	AIS	2358	5.14706e-05	0.738667	1.46109e-05	0.209633	0.0516339
3.28	DBP	AIS	2383	0.00299506	0.770666	0.00085325	0.219546	0.00593992
3.99	BMI	ICH	2999	5.24838e-07	0.791849	1.14908e-07	0.173333	0.0348171
4.133	BMI	ICH	3148	0.56833	0.0620873	0.326843	0.035699	0.00704013
4.28	BMI	AIS	3452	4.35195e-30	0.860117	6.60904e-31	0.130611	0.00927198
4.43	BMI	AIS	3931	1.28682e-10	0.831027	2.45371e-11	0.15845	0.0105233
4.7	BMI	AIS	3958	0.815866	0.0759254	0.097756	0.00909592	0.00135697
4.8	DBP	ICH	1969	0.567991	0.276246	0.0922906	0.0448675	0.0186048
5.114	DBP	ICH	3228	0.334231	0.0864914	0.447544	0.115798	0.0159359
5.114	FHL	ICH	3271	0.377088	0.0471059	0.505908	0.0631914	0.006707
5.114	HT	ICH	2243	0.51801	0.101916	0.310735	0.0611274	0.00821191
5.124	SBP	ICH	1984	0.369802	0.404778	0.0931184	0.101895	0.0304062
5.124	TC	ICH	1985	0.362995	0.423694	0.0915138	0.106801	0.0149961
5.124	LDL	ICH	1986	0.260698	0.520046	0.0657453	0.131128	0.022383
5.138	BMI	ICH	2824	0.554528	0.227935	0.121989	0.0500973	0.0454513
5.138	AIS	ICH	2884	0.762166	0.048506	0.171695	0.0109203	0.00671333
5.141	FHL	ICH	2627	0.613509	0.235218	0.101933	0.0390706	0.0102694
5.146	BMI	AIS	3605	0.839045	0.0186715	0.136988	0.00304619	0.0022492
5.29	DBP	AIS	3607	0.356663	0.474118	0.0678064	0.0901249	0.0112884
5.29	HT	AIS	2515	0.838977	0.0243438	0.124891	0.00361569	0.00817237
5.65	BMI	ICH	2702	0.217902	0.491501	0.0814338	0.183657	0.0255062
5.65	AF	ICH	2755	0.520866	0.186964	0.201347	0.0722545	0.0185692
5.8	BMI	ICH	3236	0.623411	0.0315274	0.326291	0.016499	0.00227191
6.113	HT	AIS	2198	0.788478	0.121897	0.0721402	0.0111464	0.00633841
6.12	BMI	AIS	4209	0.261972	0.344596	0.168376	0.221477	0.00357885
6.153	DBP	AIS	3204	0.648202	0.233817	0.0812778	0.0293109	0.00739238
6.153	AF	AIS	3608	0.719019	0.151122	0.102848	0.021611	0.00539984
6.158	HDL	ICH	2164	7.18688e-18	0.406849	1.00358e-17	0.568102	0.0250485
6.18	SBP	ICH	1974	0.55126	0.312702	0.0734649	0.041652	0.020921
6.18	BMI	ICH	1986	0.0271124	0.808392	0.00364802	0.108718	0.0521295
6.51	AF	ICH	2375	0.701047	0.0519079	0.16068	0.0118228	0.0745419
7.116	DBP	AIS	3642	2.64609e-10	0.836167	4.46504e-11	0.141073	0.0227605
7.116	logTG	AIS	3951	2.13651e-67	0.824717	3.98801e-68	0.15392	0.0213629
7.116	LDL	AIS	3951	3.18597e-07	0.821285	5.94694e-08	0.153276	0.0254388
7.116	LDL	ICH	2502	1.54322e-06	0.778967	3.88767e-07	0.196212	0.0248188
7.116	HDL	AIS	3944	5.773e-94	0.8251	1.07711e-94	0.153924	0.0209755
7.116	HT	AIS	2580	2.75861e-05	0.818972	3.48785e-06	0.103469	0.0775277
7.133	HT	ICH	1333	0.827099	0.0552792	0.106522	0.0071154	0.00398445
7.24	SBP	AIS	3968	1.28369e-24	6.30839e-08	4.09163e-20	0.00101175	0.998988
7.24	HDL	AIS	4241	2.98882e-57	3.37203e-05	8.86325e-53	0.999966	2.4575e-07
7.24	HT	AIS	2762	6.83495e-08	1.1336e-07	0.00202623	0.00236495	0.995609
7.26	BMI	AIS	4214	0.230974	0.531158	0.042353	0.0972985	0.0982157
7.98	FHL	ICH	2440	0.718349	0.0767768	0.178619	0.0190835	0.0071722
8.76	BMI	AIS	2670	0.802348	0.0555274	0.13185	0.00912367	0.0011507
8.97	DBP	ICH	2290	0.464756	0.344669	0.0960996	0.0712456	0.0232295
8.97	BMI	ICH	2303	0.820445	0.00683727	0.170689	0.00142185	0.000606725
9.2	SBP	ICH	1513	0.260485	0.607114	0.0313195	0.0729684	0.0281138
9.29	DBP	AIS	3715	2.68163e-07	0.00784799	3.38944e-05	0.991946	0.000172186
10.11	BMI	ICH	3114	0.736999	0.0425123	0.206546	0.0119122	0.00203056
10.122	BMI	AIS	2846	0.0632981	0.855085	0.00518595	0.0700498	0.00638142
10.2	DBP	ICH	2492	0.00678367	0.799291	0.00143864	0.169486	0.0230009
10.38	HT	AIS	2568	0.675056	0.150858	0.139657	0.0312066	0.00322243
10.51	SBP	ICH	2160	0.00218337	0.606599	0.0010165	0.282303	0.107898
10.75	DBP	ICH	2449	0.602857	0.207827	0.132227	0.0455719	0.0115172
10.75	logTG	AIS	3783	0.00607564	0.901975	0.000578074	0.0858139	0.00555744
10.8	AF	AIS	3419	0.771211	0.138692	0.0736076	0.0132341	0.00325518
10.89	TC	AIS	3451	5.70398e-35	0.465117	6.13102e-36	0.0495085	0.485374
10.89	logTG	AIS	3452	3.03952e-92	0.474607	3.26755e-93	0.0505464	0.474846
10.89	LDL	AIS	3452	2.54396e-31	0.468081	2.73481e-32	0.0498377	0.482081
10.89	HDL	AIS	3451	6.29178e-38	0.479068	6.76283e-39	0.0510235	0.469908
10.89	BMI	AIS	3483	0.661186	0.229987	0.072065	0.0250554	0.0117074
11.12	DBP	AIS	2241	0.0172691	0.349012	0.022442	0.453399	0.157877
12.107	BMI	ICH	2121	0.000156628	0.726912	5.39685e-05	0.250446	0.0224317
12.55	SBP	AIS	2957	5.92964e-09	0.137981	3.16899e-08	0.737287	0.124732
12.55	TC	AIS	3163	1.0089e-05	0.154762	5.48655e-05	0.841613	0.00356047
12.55	LDL	AIS	3163	4.78137e-12	0.155109	2.60017e-11	0.843501	0.00139036
12.55	AF	ICH	2196	4.23761e-07	0.714265	8.66929e-08	0.145984	0.13975
13.13	BMI	ICH	3157	0.701068	0.0619194	0.214357	0.0189286	0.00372635
13.14	LDL	ICH	3157	3.83265e-18	0.786371	8.80646e-19	0.180655	0.0329739
13.4	SBP	ICH	2376	1.10949e-12	0.783003	1.79535e-13	0.126613	0.0903839
13.4	DBP	ICH	2383	6.2476e-10	0.796575	1.01333e-10	0.129126	0.0742986
13.4	HT	ICH	1521	3.00986e-12	0.84959	3.29728e-13	0.0930147	0.0573957
13.79	BMI	ICH	3444	0.00748596	0.770198	0.0018696	0.192327	0.0281198
13.83	BMI	AIS	4400	0.000344129	0.878872	4.39161e-05	0.112149	0.00859142
13.86	DBP	AIS	3970	6.43627e-07	0.0586572	3.2493e-07	0.0287	0.912642
13.86	FHL	AIS	4511	0.564084	0.0819285	0.299399	0.0434741	0.011114
14.12	BMI	ICH	2243	8.4339e-16	0.812066	1.59432e-16	0.153476	0.0344576
14.12	AF	ICH	2289	2.09345e-07	0.794122	4.01973e-08	0.152429	0.0534488
14.13	HT	AIS	2506	0.884267	0.0358381	0.0754289	0.00305562	0.00141007
14.2	BMI	ICH	1791	0.756366	0.108364	0.111271	0.0159336	0.00806557
14.4	DBP	ICH	1909	0.115514	0.711524	0.0197303	0.1215	0.0317315
14.4	BMI	ICH	1914	0.679645	0.167873	0.116356	0.0287327	0.0073928
14.59	BMI	ICH	3295	0.622446	0.181057	0.147872	0.0430073	0.00561854
14.68	BMI	ICH	2764	0.720114	0.0366849	0.228525	0.0116388	0.00303741
14.73	BMI	AIS	3661	1.34207e-05	0.801438	3.17941e-06	0.189855	0.00868996
15.3	FHL	ICH	2776	1.17041e-08	0.787832	2.72794e-09	0.183596	0.0285719
15.6	BMI	ICH	2163	0.866751	0.00855105	0.122789	0.0012107	0.000698217
15.61	BMI	AIS	3510	3.55665e-12	0.865167	5.33868e-13	0.12986	0.00497268
15.62	SBP	ICH	2230	2.03186e-06	0.80997	4.10551e-07	0.163634	0.0263936
15.62	DBP	ICH	2230	3.92128e-15	0.769575	7.92321e-16	0.155423	0.0750022
15.62	BMI	AIS	3442	0.462726	0.0295228	0.474097	0.0302449	0.00340945
15.62	HT	ICH	1410	0.717583	0.142284	0.103698	0.0205455	0.0158905
16.5	DBP	AIS	2689	0.0674962	0.776787	0.0117571	0.135299	0.00866071
17.12	BMI	ICH	2230	0.816884	0.0276673	0.148724	0.00503549	0.0016897
17.44	AF	ICH	2074	0.765469	0.0475427	0.167266	0.0103794	0.00934359
18.19	BMI	AIS	3124	3.59169e-06	0.912389	2.69605e-07	0.068468	0.0191391
18.19	HT	AIS	2186	0.517964	0.422818	0.025265	0.0206107	0.0133432
18.21	SBP	AIS	3163	1.41603e-06	0.877179	1.63894e-07	0.101505	0.0213146
18.21	DBP	AIS	3170	5.11519e-05	0.87564	5.93253e-06	0.101533	0.02277
20.8	BMI	ICH	2207	3.92415e-21	0.813476	7.9756e-22	0.165313	0.0212111
20.8	HT	ICH	1286	0.000951521	0.877099	0.000100506	0.0926159	0.0292329
21.13	BMI	ICH	2769	0.673272	0.0661931	0.229234	0.0225285	0.00877201
21.2	DBP	AIS	3130	0.000956858	0.887301	0.000100961	0.0936034	0.0180377
21.2	AF	AIS	3423	0.498589	0.382091	0.0619016	0.047428	0.00998992
21.2	HT	AIS	2356	0.797338	0.120256	0.0696782	0.0105068	0.00222136
21.21	SBP	ICH	3168	0.364985	0.433208	0.0769593	0.0913109	0.0335366
21.21	DBP	ICH	3171	0.0212314	0.774168	0.0044819	0.163389	0.0367304
21.21	AF	ICH	3256	0.0296359	0.76192	0.00644152	0.165571	0.0364312
21.21	HT	ICH	2125	0.776043	0.0860934	0.119409	0.0132419	0.00521279
22.11	AF	ICH	2197	0.842162	0.0249878	0.127251	0.00377385	0.0018252
