# Supplementary material for: Evidence to shared genetic correlation of ischemic stroke and intracerebral hemorrhage and cardiovascular related traits
Source: PLoS One. 2025 Apr 23;20(4):e0320479. doi: 10.1371/journal.pone.0320479 (PMC12017486; doi:10.1371/journal.pone.0320479)
Supplement: S5 Table — (XLSX) [file pone.0320479.s005.xlsx]

## Sheet: Sheet1
Supplementary Table 5 TWAS FUSION results for 5 phenotypes
Locus	Gene	Phenotype	Tissue	Chromosome	HSQ	BEST.GWAS.ID	BEST.GWAS.Z	EQTL.ID	EQTL.R2	EQTL.Z	EQTL.GWAS.Z	NSNP	NWGT	MODEL	MODELCV.R2	MODELCV.PV	TWAS.Z	TWAS.P	TWAS.P.adj
2.51	PRKCE	AF	Whole_Blood	2	0.1361	rs2245633	4.348	rs666334	0.0269	5.41	1.289	680	16	enet	0.045	2.4e-07	0.03524	0.972	1
2.51	PRKCE	AIS	Whole_Blood	2	0.1361	rs938662	3.4	rs666334	0.0269	5.41	3.017	680	16	enet	0.045	2.4e-07	1.43486	0.151326	1
2.51	PRKCE	BMI	Whole_Blood	2	0.1361	rs6720975	-4.35	rs666334	0.0269	5.41	0.862	680	16	enet	0.045	2.4e-07	2.46274	0.0138	0.4416
2.51	PRKCE	DBP	Whole_Blood	2	0.1361	rs666334	6.99	rs666334	0.0269	5.41	6.986	680	16	enet	0.045	2.4e-07	5.51618	3.46e-08	1.1072e-06
2.51	PRKCE	FHL	Whole_Blood	2	0.1361	rs666334	2.978	rs666334	0.0269	5.41	2.978	680	16	enet	0.045	2.4e-07	3.01312	0.00259	0.08288
2.51	PRKCE	HDL	Whole_Blood	2	0.1361	rs3814371	2.57	rs666334	0.0269	5.41	-1.227	680	16	enet	0.045	2.4e-07	-2.10196	0.0356	1
2.51	PRKCE	HT	Whole_Blood	2	0.1361	rs938662	4.904	rs666334	0.0269	5.41	4.734	680	16	enet	0.045	2.4e-07	5.83011	5.54e-09	1.7174e-07
2.51	PRKCE	ICH	Whole_Blood	2	0.1361	rs13029877	-3.56	rs666334	0.0269	5.41	-2.175	680	16	enet	0.045	2.4e-07	-0.52611	0.598811	1
2.51	PRKCE	LDL	Whole_Blood	2	0.1361	rs13023787	-6.84	rs666334	0.0269	5.41	3.392	680	16	enet	0.045	2.4e-07	3.17873	0.00148	0.04736
2.51	PRKCE	logTG	Whole_Blood	2	0.1361	rs666334	4.37	rs666334	0.0269	5.41	4.372	680	16	enet	0.045	2.4e-07	3.99426	6.49e-05	0.0020768
2.51	PRKCE	SBP	Whole_Blood	2	0.1361	rs666334	5.76	rs666334	0.0269	5.41	5.759	680	16	enet	0.045	2.4e-07	4.4908	7.1e-06	0.0002272
2.51	PRKCE	TC	Whole_Blood	2	0.1361	rs13023787	-6.67	rs666334	0.0269	5.41	3.533	680	16	enet	0.045	2.4e-07	2.75911	0.0058	0.1856
7.24	SNX13	AF	Whole_Blood	7	0.0607	rs2723579	4.11	rs10265373	0.0313	4.75	-0.164	513	1	top1	0.031	1.5e-05	-0.164	0.87	1
7.24	SNX13	AIS	Whole_Blood	7	0.0607	rs2697897	-3.06	rs10265373	0.0313	4.75	1.405	513	1	top1	0.031	1.5e-05	1.405	0.16002	1
7.24	SNX13	BMI	Whole_Blood	7	0.0607	rs10269035	3.74	rs10265373	0.0313	4.75	-0.131	513	1	top1	0.031	1.5e-05	-0.131	0.896	1
7.24	SNX13	DBP	Whole_Blood	7	0.0607	rs877250	3.78	rs10265373	0.0313	4.75	-0.19	513	1	top1	0.031	1.5e-05	-0.19	0.849	1
7.24	SNX13	FHL	Whole_Blood	7	0.0607	rs895845	3.4	rs10265373	0.0313	4.75	0.3	513	1	top1	0.031	1.5e-05	0.3	0.764	1
7.24	SNX13	HDL	Whole_Blood	7	0.0607	rs10242866	-12.45	rs10265373	0.0313	4.75	-7.619	513	1	top1	0.031	1.5e-05	-7.619	2.56e-14	8.192e-13
7.24	SNX13	HT	Whole_Blood	7	0.0607	rs302137	4.04	rs10265373	0.0313	4.75	1.1242	513	1	top1	0.031	1.5e-05	1.1242	0.261	1
7.24	SNX13	ICH	Whole_Blood	7	0.0607	rs533793	4.44	rs10265373	0.0313	4.75	0.198	513	1	top1	0.031	1.5e-05	0.198	0.84305	1
7.24	SNX13	LDL	Whole_Blood	7	0.0607	rs4142995	-4.04	rs10265373	0.0313	4.75	-1.939	513	1	top1	0.031	1.5e-05	-1.939	0.0525	1
7.24	SNX13	logTG	Whole_Blood	7	0.0607	rs4142995	7.39	rs10265373	0.0313	4.75	5.378	513	1	top1	0.031	1.5e-05	5.378	7.53e-08	2.4096e-06
7.24	SNX13	SBP	Whole_Blood	7	0.0607	rs12666612	-4.45	rs10265373	0.0313	4.75	0	513	1	top1	0.031	1.5e-05	0	1	1
7.24	SNX13	TC	Whole_Blood	7	0.0607	rs10242866	-6.33	rs10265373	0.0313	4.75	-3.408	513	1	top1	0.031	1.5e-05	-3.41	0.000654	0.020928
7.24	TWIST1	AF	Brain_Spinal_cord_cervical_c-1	7	0.421	rs12056113	4.19	rs2853552	-0.00388	3.47	0.243	572	572	susie	0.028	0.04	-2.13344	0.0329	1
7.24	TWIST1	AIS	Brain_Spinal_cord_cervical_c-1	7	0.421	rs2526619	5.19	rs2853552	-0.00388	3.47	1.179	572	572	susie	0.028	0.04	0.0542	0.95674	1
7.24	TWIST1	BMI	Brain_Spinal_cord_cervical_c-1	7	0.421	rs12700063	-4.24	rs2853552	-0.00388	3.47	-0.634	572	572	susie	0.028	0.04	-1.16266	0.245	1
7.24	TWIST1	DBP	Brain_Spinal_cord_cervical_c-1	7	0.421	rs2285431	3.96	rs2853552	-0.00388	3.47	0.498	572	572	susie	0.028	0.04	-1.38332	0.167	1
7.24	TWIST1	FHL	Brain_Spinal_cord_cervical_c-1	7	0.421	rs17139546	3.34	rs2853552	-0.00388	3.47	-0.929	572	572	susie	0.028	0.04	-1.6086	0.108	1
7.24	TWIST1	HDL	Brain_Spinal_cord_cervical_c-1	7	0.421	rs11976140	-1.98	rs2853552	-0.00388	3.47	-0.087	572	572	susie	0.028	0.04	-0.19789	0.843	1
7.24	TWIST1	ICH	Brain_Spinal_cord_cervical_c-1	7	0.421	rs7789752	3.19	rs2853552	-0.00388	3.47	1.203	572	572	susie	0.028	0.04	0.47165	0.6372	1
7.24	TWIST1	LDL	Brain_Spinal_cord_cervical_c-1	7	0.421	rs2526625	2.97	rs2853552	-0.00388	3.47	-1.472	572	572	susie	0.028	0.04	-0.1582	0.874	1
7.24	TWIST1	logTG	Brain_Spinal_cord_cervical_c-1	7	0.421	rs6944632	2.41	rs2853552	-0.00388	3.47	-1.585	572	572	susie	0.028	0.04	0.1975	0.843	1
7.24	TWIST1	SBP	Brain_Spinal_cord_cervical_c-1	7	0.421	rs2074633	8.85	rs2853552	-0.00388	3.47	-0.675	572	572	susie	0.028	0.04	-2.17203	0.0299	0.9568
7.24	TWIST1	TC	Brain_Spinal_cord_cervical_c-1	7	0.421	rs2526626	2.93	rs2853552	-0.00388	3.47	-1.392	572	572	susie	0.028	0.04	0.25607	0.798	1
10.11	ATP5C1	AF	Brain_Cerebellar_Hemisphere	10	0.2984	rs10795607	-3.73	rs2104575	0.058218	5.28	0.549	612	13	enet	0.1	3e-05	0.43386	0.664	1
10.11	ATP5C1	AF	Brain_Cerebellum	10	0.2268	rs10795607	-3.73	rs1931901	0.021478	4.41	-0.962	611	12	enet	0.048	0.0015	-1.3573	0.175	1
10.11	ATP5C1	AF	Heart_Atrial_Appendage	10	0.2342	rs10795607	-3.73	rs7921606	0.0577	5.7	0.888	611	36	enet	0.085	8.1e-08	-0.2716	0.786	1
10.11	ATP5C1	AF	Heart_Left_Ventricle	10	0.1927	rs10795607	-3.73	rs1630998	0.104256	-5.99	-0.874	611	1	top1	0.1	1.4e-09	0.874	0.382	1
10.11	ATP5C1	AF	Stomach	10	0.145	rs10795607	-3.73	rs1064134	0.04075	-4.48	0.551	612	2	lasso	0.044	0.00039	-0.40337	0.687	1
10.11	ATP5C1	AF	Whole_Blood	10	0.084	rs10795607	-3.73	rs1244456	0.0413	-5.12	1.096	612	1	top1	0.041	7.8e-07	-1.096	0.273	1
10.11	ATP5C1	AIS	Brain_Cerebellar_Hemisphere	10	0.2984	rs2253805	3.36	rs2104575	0.058218	5.28	0.925	612	13	enet	0.1	3e-05	0.44823	0.653984	1
10.11	ATP5C1	AIS	Brain_Cerebellum	10	0.2268	rs2253805	3.36	rs1931901	0.021478	4.41	-0.982	611	12	enet	0.048	0.0015	-0.50118	0.61624	1
10.11	ATP5C1	AIS	Heart_Atrial_Appendage	10	0.2342	rs2253805	3.36	rs7921606	0.0577	5.7	-0.438	611	36	enet	0.085	8.1e-08	-0.42216	0.672911	1
10.11	ATP5C1	AIS	Heart_Left_Ventricle	10	0.1927	rs2253805	3.36	rs1630998	0.104256	-5.99	-0.425	611	1	top1	0.1	1.4e-09	0.425	0.67084	1
10.11	ATP5C1	AIS	Stomach	10	0.145	rs2253805	3.36	rs1064134	0.04075	-4.48	0.992	612	2	lasso	0.044	0.00039	-0.72492	0.4685	1
10.11	ATP5C1	AIS	Whole_Blood	10	0.084	rs2253805	3.36	rs1244456	0.0413	-5.12	0.858	612	1	top1	0.041	7.8e-07	-0.858	0.390892	1
10.11	ATP5C1	BMI	Brain_Cerebellar_Hemisphere	10	0.2984	rs501764	-3.48	rs2104575	0.058218	5.28	-0.353	612	13	enet	0.1	3e-05	-0.6511	0.515	1
10.11	ATP5C1	BMI	Brain_Cerebellum	10	0.2268	rs501764	-3.48	rs1931901	0.021478	4.41	1.027	611	12	enet	0.048	0.0015	0.23629	0.813	1
10.11	ATP5C1	BMI	Heart_Atrial_Appendage	10	0.2342	rs501764	-3.48	rs7921606	0.0577	5.7	-0.739	611	36	enet	0.085	8.1e-08	-1.04775	0.295	1
10.11	ATP5C1	BMI	Heart_Left_Ventricle	10	0.1927	rs501764	-3.48	rs1630998	0.104256	-5.99	-0.179	611	1	top1	0.1	1.4e-09	0.179	0.858	1
10.11	ATP5C1	BMI	Stomach	10	0.145	rs501764	-3.48	rs1064134	0.04075	-4.48	0.806	612	2	lasso	0.044	0.00039	-0.8764	0.381	1
10.11	ATP5C1	BMI	Whole_Blood	10	0.084	rs501764	-3.48	rs1244456	0.0413	-5.12	0.46	612	1	top1	0.041	7.8e-07	-0.46	0.646	1
10.11	ATP5C1	DBP	Brain_Cerebellar_Hemisphere	10	0.2984	rs501764	4.5	rs2104575	0.058218	5.28	0.522	612	13	enet	0.1	3e-05	0.6583	0.51	1
10.11	ATP5C1	DBP	Brain_Cerebellum	10	0.2268	rs501764	4.5	rs1931901	0.021478	4.41	0.124	611	12	enet	0.048	0.0015	1.9608	0.0499	1
10.11	ATP5C1	DBP	Heart_Atrial_Appendage	10	0.2342	rs501764	4.5	rs7921606	0.0577	5.7	-0.45	611	36	enet	0.085	8.1e-08	-0.58545	0.558	1
10.11	ATP5C1	DBP	Heart_Left_Ventricle	10	0.1927	rs501764	4.5	rs1630998	0.104256	-5.99	0.947	611	1	top1	0.1	1.4e-09	-0.947	0.344	1
10.11	ATP5C1	DBP	Stomach	10	0.145	rs501764	4.5	rs1064134	0.04075	-4.48	-1.347	612	2	lasso	0.044	0.00039	1.3844	0.166	1
10.11	ATP5C1	DBP	Whole_Blood	10	0.084	rs501764	4.5	rs1244456	0.0413	-5.12	-1.021	612	1	top1	0.041	7.8e-07	1.021	0.307	1
10.11	ATP5C1	FHL	Brain_Cerebellar_Hemisphere	10	0.2984	rs1399180	-3.7	rs2104575	0.058218	5.28	-1.152	612	13	enet	0.1	3e-05	-1.31162	0.18965	1
10.11	ATP5C1	FHL	Brain_Cerebellum	10	0.2268	rs1399180	-3.7	rs1931901	0.021478	4.41	0.384	611	12	enet	0.048	0.0015	-0.1221	0.902823	1
10.11	ATP5C1	FHL	Heart_Atrial_Appendage	10	0.2342	rs1399180	-3.7	rs7921606	0.0577	5.7	-1.6	611	36	enet	0.085	8.1e-08	-2.88898	0.003865	0.12368
10.11	ATP5C1	FHL	Heart_Left_Ventricle	10	0.1927	rs1399180	-3.7	rs1630998	0.104256	-5.99	1.215	611	1	top1	0.1	1.4e-09	-1.215	0.22437	1
10.11	ATP5C1	FHL	Stomach	10	0.145	rs1399180	-3.7	rs1064134	0.04075	-4.48	0.521	612	2	lasso	0.044	0.00039	-0.79619	0.42592	1
10.11	ATP5C1	FHL	Whole_Blood	10	0.084	rs1399180	-3.7	rs1244456	0.0413	-5.12	0.634	612	1	top1	0.041	7.8e-07	-0.634	0.526	1
10.11	ATP5C1	HDL	Brain_Cerebellar_Hemisphere	10	0.2984	rs7901847	2.55	rs2104575	0.058218	5.28	0.118	612	13	enet	0.1	3e-05	0.78652	0.432	1
10.11	ATP5C1	HDL	Brain_Cerebellum	10	0.2268	rs7901847	2.55	rs1931901	0.021478	4.41	0.315	611	12	enet	0.048	0.0015	0.20816	0.835	1
10.11	ATP5C1	HDL	Heart_Atrial_Appendage	10	0.2342	rs7901847	2.55	rs7921606	0.0577	5.7	1.256	611	36	enet	0.085	8.1e-08	0.83079	0.406	1
10.11	ATP5C1	HDL	Heart_Left_Ventricle	10	0.1927	rs7901847	2.55	rs1630998	0.104256	-5.99	0.217	611	1	top1	0.1	1.4e-09	-0.217	0.828	1
10.11	ATP5C1	HDL	Stomach	10	0.145	rs7901847	2.55	rs1064134	0.04075	-4.48	-1.078	612	2	lasso	0.044	0.00039	1.08082	0.28	1
10.11	ATP5C1	HDL	Whole_Blood	10	0.084	rs7901847	2.55	rs1244456	0.0413	-5.12	-0.904	612	1	top1	0.041	7.8e-07	0.904	0.366	1
10.11	ATP5C1	HT	Brain_Cerebellar_Hemisphere	10	0.2984	rs1243930	4.73	rs2104575	0.058218	5.28	0.6424	612	13	enet	0.1	3e-05	0.19875	0.842	1
10.11	ATP5C1	HT	Brain_Cerebellum	10	0.2268	rs1243930	4.73	rs1931901	0.021478	4.41	-0.385	611	12	enet	0.048	0.0015	0.44524	0.656	1
10.11	ATP5C1	HT	Heart_Atrial_Appendage	10	0.2342	rs1243930	4.73	rs7921606	0.057728	5.7	-1.036	611	36	enet	0.085	8.1e-08	-0.85417	0.393	1
10.11	ATP5C1	HT	Heart_Left_Ventricle	10	0.1927	rs1243930	4.73	rs1630998	0.104256	-5.99	0.1559	611	1	top1	0.1	1.4e-09	-0.155902	0.876	1
10.11	ATP5C1	HT	Stomach	10	0.145	rs1243930	4.73	rs1064134	0.04075	-4.48	-0.482	612	2	lasso	0.044	0.00039	0.611344	0.541	1
10.11	ATP5C1	HT	Whole_Blood	10	0.084	rs1243930	4.73	rs1244456	0.0413	-5.12	-1.103	612	1	top1	0.041	7.8e-07	1.103	0.27	1
10.11	ATP5C1	ICH	Brain_Cerebellar_Hemisphere	10	0.2984	rs11593940	-3.1	rs2104575	0.058218	5.28	-0.885	612	13	enet	0.1	3e-05	0.124284	0.90109	1
10.11	ATP5C1	ICH	Brain_Cerebellum	10	0.2268	rs11593940	-3.1	rs1931901	0.021478	4.41	1.1439	611	12	enet	0.048	0.0015	0.62223	0.53379	1
10.11	ATP5C1	ICH	Heart_Atrial_Appendage	10	0.2342	rs11593940	-3.1	rs7921606	0.0577	5.7	0.673	611	36	enet	0.085	8.1e-08	0.335968	0.7369	1
10.11	ATP5C1	ICH	Heart_Left_Ventricle	10	0.1927	rs11593940	-3.1	rs1630998	0.104256	-5.99	1.512	611	1	top1	0.1	1.4e-09	-1.512	0.13053	1
10.11	ATP5C1	ICH	Stomach	10	0.145	rs11593940	-3.1	rs1064134	0.04075	-4.48	-2.29	612	2	lasso	0.044	0.00039	2.00643	0.04481	1
10.11	ATP5C1	ICH	Whole_Blood	10	0.084	rs11593940	-3.1	rs1244456	0.041268	-5.12	-2.285	612	1	top1	0.041	7.8e-07	2.285	0.02231	0.71392
10.11	ATP5C1	LDL	Brain_Cerebellar_Hemisphere	10	0.2984	rs1399180	-5.1	rs2104575	0.058218	5.28	0.607	612	13	enet	0.1	3e-05	0.6693	0.503	1
10.11	ATP5C1	LDL	Brain_Cerebellum	10	0.2268	rs1399180	-5.1	rs1931901	0.021478	4.41	-0.493	611	12	enet	0.048	0.0015	-0.5918	0.554	1
10.11	ATP5C1	LDL	Heart_Atrial_Appendage	10	0.2342	rs1399180	-5.1	rs7921606	0.0577	5.7	1.522	611	36	enet	0.085	8.1e-08	1.00326	0.316	1
10.11	ATP5C1	LDL	Heart_Left_Ventricle	10	0.1927	rs1399180	-5.1	rs1630998	0.104256	-5.99	-0.235	611	1	top1	0.1	1.4e-09	0.235	0.814	1
10.11	ATP5C1	LDL	Stomach	10	0.145	rs1399180	-5.1	rs1064134	0.04075	-4.48	-0.974	612	2	lasso	0.044	0.00039	1.03026	0.303	1
10.11	ATP5C1	LDL	Whole_Blood	10	0.084	rs1399180	-5.1	rs1244456	0.0413	-5.12	-0.878	612	1	top1	0.041	7.8e-07	0.878	0.38	1
10.11	ATP5C1	logTG	Brain_Cerebellar_Hemisphere	10	0.2984	rs1399180	-4.36	rs2104575	0.058218	5.28	-0.135	612	13	enet	0.1	3e-05	-0.47034	0.638	1
10.11	ATP5C1	logTG	Brain_Cerebellum	10	0.2268	rs1399180	-4.36	rs1931901	0.021478	4.41	-0.574	611	12	enet	0.048	0.0015	-0.66158	0.508	1
10.11	ATP5C1	logTG	Heart_Atrial_Appendage	10	0.2342	rs1399180	-4.36	rs7921606	0.0577	5.7	-0.503	611	36	enet	0.085	8.1e-08	-1.22317	0.221	1
10.11	ATP5C1	logTG	Heart_Left_Ventricle	10	0.1927	rs1399180	-4.36	rs1630998	0.104256	-5.99	0.121	611	1	top1	0.1	1.4e-09	-0.121	0.904	1
10.11	ATP5C1	logTG	Stomach	10	0.145	rs1399180	-4.36	rs1064134	0.04075	-4.48	0.433	612	2	lasso	0.044	0.00039	-0.45465	0.649	1
10.11	ATP5C1	logTG	Whole_Blood	10	0.084	rs1399180	-4.36	rs1244456	0.0413	-5.12	0.187	612	1	top1	0.041	7.8e-07	-0.187	0.852	1
10.11	ATP5C1	SBP	Brain_Cerebellar_Hemisphere	10	0.2984	rs1796864	3.25	rs2104575	0.058218	5.28	0.377	612	13	enet	0.1	3e-05	0.735	0.463	1
10.11	ATP5C1	SBP	Brain_Cerebellum	10	0.2268	rs1796864	3.25	rs1931901	0.021478	4.41	0.207	611	12	enet	0.048	0.0015	1.86891	0.0616	1
10.11	ATP5C1	SBP	Heart_Atrial_Appendage	10	0.2342	rs1796864	3.25	rs7921606	0.0577	5.7	0.468	611	36	enet	0.085	8.1e-08	0.2009	0.841	1
10.11	ATP5C1	SBP	Heart_Left_Ventricle	10	0.1927	rs1796864	3.25	rs1630998	0.104256	-5.99	0.336	611	1	top1	0.1	1.4e-09	-0.336	0.737	1
10.11	ATP5C1	SBP	Stomach	10	0.145	rs1796864	3.25	rs1064134	0.04075	-4.48	-1.715	612	2	lasso	0.044	0.00039	1.7428	0.0814	1
10.11	ATP5C1	SBP	Whole_Blood	10	0.084	rs1796864	3.25	rs1244456	0.0413	-5.12	-1.67	612	1	top1	0.041	7.8e-07	1.67	0.0949	1
10.11	ATP5C1	TC	Brain_Cerebellar_Hemisphere	10	0.2984	rs1399180	-5.85	rs2104575	0.058218	5.28	0.344	612	13	enet	0.1	3e-05	0.58446	0.559	1
10.11	ATP5C1	TC	Brain_Cerebellum	10	0.2268	rs1399180	-5.85	rs1931901	0.021478	4.41	-0.698	611	12	enet	0.048	0.0015	-0.3969	0.691	1
10.11	ATP5C1	TC	Heart_Atrial_Appendage	10	0.2342	rs1399180	-5.85	rs7921606	0.0577	5.7	1.922	611	36	enet	0.085	8.1e-08	0.727	0.467	1
10.11	ATP5C1	TC	Heart_Left_Ventricle	10	0.1927	rs1399180	-5.85	rs1630998	0.104256	-5.99	0.206	611	1	top1	0.1	1.4e-09	-0.206	0.837	1
10.11	ATP5C1	TC	Stomach	10	0.145	rs1399180	-5.85	rs1064134	0.04075	-4.48	-1.237	612	2	lasso	0.044	0.00039	1.23066	0.218	1
10.11	ATP5C1	TC	Whole_Blood	10	0.084	rs1399180	-5.85	rs1244456	0.0413	-5.12	-1.35	612	1	top1	0.041	7.8e-07	1.35	0.177	1
10.11	ITIH2	AF	Brain_Cerebellar_Hemisphere	10	0.2813	rs11592965	-2.93	rs7907897	0.058985	-5.61	0.137	609	27	enet	0.1	2.2e-05	-0.82878	0.407	1
10.11	ITIH2	AF	Brain_Cerebellum	10	0.2796	rs11592965	-2.93	rs7907897	0.078392	-5.22	0.137	608	608	susie	0.086	2.5e-05	-0.4619	0.644	1
10.11	ITIH2	AF	Brain_Putamen_basal_ganglia	10	0.351	rs11592965	-2.93	rs7474871	0.076113	-4.61	0.363	608	26	enet	0.2	3.4e-09	-0.1775	0.859	1
10.11	ITIH2	AF	Heart_Atrial_Appendage	10	0.2289	rs11592965	-2.93	rs1312782	0.0374	-5.41	0.574	608	7	lasso	0.088	4.9e-08	-1.10581	0.269	1
10.11	ITIH2	AF	Stomach	10	0.1711	rs11592965	-2.93	rs7904018	0.006422	-4.31	-0.26	609	609	susie	0.029	0.0035	-1.26397	0.206	1
10.11	ITIH2	AF	Whole_Blood	10	0.0476	rs11592965	-2.93	rs1064134	0.00729	-4.4	0.551	609	609	susie	0.011	0.0069	-0.8058	0.42	1
10.11	ITIH2	AIS	Brain_Cerebellar_Hemisphere	10	0.2813	rs2253805	3.36	rs7907897	0.058985	-5.61	-0.345	609	27	enet	0.1	2.2e-05	0.02467	0.980318	1
10.11	ITIH2	AIS	Brain_Cerebellum	10	0.2796	rs2253805	3.36	rs7907897	0.078392	-5.22	-0.345	608	608	susie	0.086	2.5e-05	-0.02055	0.9836	1
10.11	ITIH2	AIS	Brain_Putamen_basal_ganglia	10	0.351	rs2253805	3.36	rs7474871	0.076113	-4.61	0.421	608	26	enet	0.2	3.4e-09	0.3014	0.763128	1
10.11	ITIH2	AIS	Heart_Atrial_Appendage	10	0.2289	rs2253805	3.36	rs1312782	0.0374	-5.41	0.571	608	7	lasso	0.088	4.9e-08	0.39128	0.695593	1
10.11	ITIH2	AIS	Stomach	10	0.1711	rs2253805	3.36	rs7904018	0.006422	-4.31	-0.31	609	609	susie	0.029	0.0035	-0.76075	0.44681	1
10.11	ITIH2	AIS	Whole_Blood	10	0.0476	rs2253805	3.36	rs1064134	0.00729	-4.4	0.992	609	609	susie	0.011	0.0069	-0.60541	0.544905	1
10.11	ITIH2	BMI	Brain_Cerebellar_Hemisphere	10	0.2813	rs501764	-3.48	rs7907897	0.058985	-5.61	-0.158	609	27	enet	0.1	2.2e-05	-0.5727	0.567	1
10.11	ITIH2	BMI	Brain_Cerebellum	10	0.2796	rs501764	-3.48	rs7907897	0.078392	-5.22	-0.158	608	608	susie	0.086	2.5e-05	-0.03196	0.975	1
10.11	ITIH2	BMI	Brain_Putamen_basal_ganglia	10	0.351	rs501764	-3.48	rs7474871	0.076113	-4.61	-1.057	608	26	enet	0.2	3.4e-09	1.0551	0.291	1
10.11	ITIH2	BMI	Heart_Atrial_Appendage	10	0.2289	rs501764	-3.48	rs1312782	0.0374	-5.41	0.724	608	7	lasso	0.088	4.9e-08	-0.494609	0.621	1
10.11	ITIH2	BMI	Stomach	10	0.1711	rs501764	-3.48	rs7904018	0.006422	-4.31	1.723	609	609	susie	0.029	0.0035	-0.5268	0.598	1
10.11	ITIH2	BMI	Whole_Blood	10	0.0476	rs501764	-3.48	rs1064134	0.00729	-4.4	0.806	609	609	susie	0.011	0.0069	-0.53828	0.59	1
10.11	ITIH2	DBP	Brain_Cerebellar_Hemisphere	10	0.2813	rs501764	4.5	rs7907897	0.058985	-5.61	-0.937	609	27	enet	0.1	2.2e-05	1.6023	0.109	1
10.11	ITIH2	DBP	Brain_Cerebellum	10	0.2796	rs501764	4.5	rs7907897	0.078392	-5.22	-0.937	608	608	susie	0.086	2.5e-05	0.7497	0.453	1
10.11	ITIH2	DBP	Brain_Putamen_basal_ganglia	10	0.351	rs501764	4.5	rs7474871	0.076113	-4.61	-0.158	608	26	enet	0.2	3.4e-09	-0.4224	0.673	1
10.11	ITIH2	DBP	Heart_Atrial_Appendage	10	0.2289	rs501764	4.5	rs1312782	0.0374	-5.41	-0.644	608	7	lasso	0.088	4.9e-08	0.68211	0.495	1
10.11	ITIH2	DBP	Stomach	10	0.1711	rs501764	4.5	rs7904018	0.006422	-4.31	-0.66	609	609	susie	0.029	0.0035	0.2841	0.776	1
10.11	ITIH2	DBP	Whole_Blood	10	0.0476	rs501764	4.5	rs1064134	0.00729	-4.4	-1.347	609	609	susie	0.011	0.0069	0.77687	0.437	1
10.11	ITIH2	FHL	Brain_Cerebellar_Hemisphere	10	0.2813	rs1399180	-3.7	rs7907897	0.058985	-5.61	-0.043	609	27	enet	0.1	2.2e-05	-0.582718	0.56008	1
10.11	ITIH2	FHL	Brain_Cerebellum	10	0.2796	rs1399180	-3.7	rs7907897	0.078392	-5.22	-0.043	608	608	susie	0.086	2.5e-05	0.0458	0.963457	1
10.11	ITIH2	FHL	Brain_Putamen_basal_ganglia	10	0.351	rs1399180	-3.7	rs7474871	0.076113	-4.61	-0.037	608	26	enet	0.2	3.4e-09	2.3526	0.018643	0.596576
10.11	ITIH2	FHL	Heart_Atrial_Appendage	10	0.2289	rs1399180	-3.7	rs1312782	0.0374	-5.41	-0.05	608	7	lasso	0.088	4.9e-08	0.37281	0.709287	1
10.11	ITIH2	FHL	Stomach	10	0.1711	rs1399180	-3.7	rs7904018	0.006422	-4.31	0.271	609	609	susie	0.029	0.0035	-0.00186	0.99852	1
10.11	ITIH2	FHL	Whole_Blood	10	0.0476	rs1399180	-3.7	rs1064134	0.00729	-4.4	0.521	609	609	susie	0.011	0.0069	-0.2077	0.835	1
10.11	ITIH2	HDL	Brain_Cerebellar_Hemisphere	10	0.2813	rs2692829	-2.58	rs7907897	0.058985	-5.61	-0.915	609	27	enet	0.1	2.2e-05	0.91608	0.36	1
10.11	ITIH2	HDL	Brain_Cerebellum	10	0.2796	rs2692829	-2.58	rs7907897	0.078392	-5.22	-0.915	608	608	susie	0.086	2.5e-05	0.95337	0.34	1
10.11	ITIH2	HDL	Brain_Putamen_basal_ganglia	10	0.351	rs2692829	-2.58	rs7474871	0.076113	-4.61	1.443	608	26	enet	0.2	3.4e-09	-1.30048	0.193	1
10.11	ITIH2	HDL	Heart_Atrial_Appendage	10	0.2289	rs2692829	-2.58	rs1312782	0.0374	-5.41	-1.18	608	7	lasso	0.088	4.9e-08	1.17632	0.239	1
10.11	ITIH2	HDL	Stomach	10	0.1711	rs2692829	-2.58	rs7904018	0.006422	-4.31	-1.085	609	609	susie	0.029	0.0035	0.99817	0.318	1
10.11	ITIH2	HDL	Whole_Blood	10	0.0476	rs2692829	-2.58	rs1064134	0.00729	-4.4	-1.078	609	609	susie	0.011	0.0069	1.03868	0.299	1
10.11	ITIH2	HT	Brain_Cerebellar_Hemisphere	10	0.2813	rs1509968	4.28	rs7907897	0.058985	-5.61	0.755	609	27	enet	0.1	2.2e-05	-0.40002	0.689	1
10.11	ITIH2	HT	Brain_Cerebellum	10	0.2796	rs1509968	4.28	rs7907897	0.078392	-5.22	0.755	608	608	susie	0.086	2.5e-05	-0.46814	0.64	1
10.11	ITIH2	HT	Brain_Putamen_basal_ganglia	10	0.351	rs1509968	4.28	rs7474871	0.076113	-4.61	-1.8831	608	26	enet	0.2	3.4e-09	2.461	0.0139	0.4309
10.11	ITIH2	HT	Heart_Atrial_Appendage	10	0.2289	rs1509968	4.28	rs1312782	0.037382	-5.41	0.426	608	7	lasso	0.088	4.9e-08	-0.65061	0.515	1
10.11	ITIH2	HT	Stomach	10	0.1711	rs1509968	4.28	rs7904018	0.006422	-4.31	0.6782	609	609	susie	0.029	0.0035	0.210132	0.834	1
10.11	ITIH2	HT	Whole_Blood	10	0.0476	rs1509968	4.28	rs1064134	0.00729	-4.4	-0.482	609	609	susie	0.011	0.0069	0.18083	0.857	1
10.11	ITIH2	ICH	Brain_Cerebellar_Hemisphere	10	0.2813	rs11593940	-3.1	rs7907897	0.058985	-5.61	-2.2545	609	27	enet	0.1	2.2e-05	1.36756	0.17145	1
10.11	ITIH2	ICH	Brain_Cerebellum	10	0.2796	rs11593940	-3.1	rs7907897	0.078392	-5.22	-2.2545	608	608	susie	0.086	2.5e-05	2.21393	0.02683	0.85856
10.11	ITIH2	ICH	Brain_Putamen_basal_ganglia	10	0.351	rs11593940	-3.1	rs7474871	0.076113	-4.61	0.453	608	26	enet	0.2	3.4e-09	0.52323	0.600815	1
10.11	ITIH2	ICH	Heart_Atrial_Appendage	10	0.2289	rs11593940	-3.1	rs1312782	0.0374	-5.41	-1.995	608	7	lasso	0.088	4.9e-08	1.14802	0.25096	1
10.11	ITIH2	ICH	Stomach	10	0.1711	rs11593940	-3.1	rs7904018	0.006422	-4.31	-2.12226	609	609	susie	0.029	0.0035	1.76788	0.07708	1
10.11	ITIH2	ICH	Whole_Blood	10	0.0476	rs11593940	-3.1	rs1064134	0.007291	-4.4	-2.29	609	609	susie	0.011	0.0069	2.20993	0.02711	0.86752
10.11	ITIH2	LDL	Brain_Cerebellar_Hemisphere	10	0.2813	rs1399180	-5.1	rs7907897	0.058985	-5.61	-1.534	609	27	enet	0.1	2.2e-05	0.44802	0.654	1
10.11	ITIH2	LDL	Brain_Cerebellum	10	0.2796	rs1399180	-5.1	rs7907897	0.078392	-5.22	-1.534	608	608	susie	0.086	2.5e-05	1.3169	0.188	1
10.11	ITIH2	LDL	Brain_Putamen_basal_ganglia	10	0.351	rs1399180	-5.1	rs7474871	0.076113	-4.61	0.14	608	26	enet	0.2	3.4e-09	1.2217	0.222	1
10.11	ITIH2	LDL	Heart_Atrial_Appendage	10	0.2289	rs1399180	-5.1	rs1312782	0.0374	-5.41	-0.913	608	7	lasso	0.088	4.9e-08	1.09019	0.276	1
10.11	ITIH2	LDL	Stomach	10	0.1711	rs1399180	-5.1	rs7904018	0.006422	-4.31	-1.652	609	609	susie	0.029	0.0035	1.1075	0.268	1
10.11	ITIH2	LDL	Whole_Blood	10	0.0476	rs1399180	-5.1	rs1064134	0.00729	-4.4	-0.974	609	609	susie	0.011	0.0069	1.03	0.303	1
10.11	ITIH2	logTG	Brain_Cerebellar_Hemisphere	10	0.2813	rs1399180	-4.36	rs7907897	0.058985	-5.61	-0.077	609	27	enet	0.1	2.2e-05	-0.35488	0.723	1
10.11	ITIH2	logTG	Brain_Cerebellum	10	0.2796	rs1399180	-4.36	rs7907897	0.078392	-5.22	-0.077	608	608	susie	0.086	2.5e-05	0.07252	0.942	1
10.11	ITIH2	logTG	Brain_Putamen_basal_ganglia	10	0.351	rs1399180	-4.36	rs7474871	0.076113	-4.61	-2.002	608	26	enet	0.2	3.4e-09	2.31959	0.0204	0.6528
10.11	ITIH2	logTG	Heart_Atrial_Appendage	10	0.2289	rs1399180	-4.36	rs1312782	0.0374	-5.41	0.18	608	7	lasso	0.088	4.9e-08	0.83916	0.401	1
10.11	ITIH2	logTG	Stomach	10	0.1711	rs1399180	-4.36	rs7904018	0.006422	-4.31	0.228	609	609	susie	0.029	0.0035	0.055	0.956	1
10.11	ITIH2	logTG	Whole_Blood	10	0.0476	rs1399180	-4.36	rs1064134	0.00729	-4.4	0.433	609	609	susie	0.011	0.0069	-0.10589	0.916	1
10.11	ITIH2	SBP	Brain_Cerebellar_Hemisphere	10	0.2813	rs1537625	-3.07	rs7907897	0.058985	-5.61	-0.7	609	27	enet	0.1	2.2e-05	1.41	0.159	1
10.11	ITIH2	SBP	Brain_Cerebellum	10	0.2796	rs1537625	-3.07	rs7907897	0.078392	-5.22	-0.7	608	608	susie	0.086	2.5e-05	0.7988	0.424	1
10.11	ITIH2	SBP	Brain_Putamen_basal_ganglia	10	0.351	rs1537625	-3.07	rs7474871	0.076113	-4.61	0.609	608	26	enet	0.2	3.4e-09	-0.989668	0.322	1
10.11	ITIH2	SBP	Heart_Atrial_Appendage	10	0.2289	rs1537625	-3.07	rs1312782	0.0374	-5.41	-0.89	608	7	lasso	0.088	4.9e-08	1.0064	0.314	1
10.11	ITIH2	SBP	Stomach	10	0.1711	rs1537625	-3.07	rs7904018	0.006422	-4.31	-0.961	609	609	susie	0.029	0.0035	0.6437	0.52	1
10.11	ITIH2	SBP	Whole_Blood	10	0.0476	rs1537625	-3.07	rs1064134	0.00729	-4.4	-1.715	609	609	susie	0.011	0.0069	1.22992	0.219	1
10.11	ITIH2	TC	Brain_Cerebellar_Hemisphere	10	0.2813	rs1399180	-5.85	rs7907897	0.058985	-5.61	-2.473	609	27	enet	0.1	2.2e-05	1.19235	0.233	1
10.11	ITIH2	TC	Brain_Cerebellum	10	0.2796	rs1399180	-5.85	rs7907897	0.078392	-5.22	-2.473	608	608	susie	0.086	2.5e-05	2.2328	0.0256	0.8192
10.11	ITIH2	TC	Brain_Putamen_basal_ganglia	10	0.351	rs1399180	-5.85	rs7474871	0.076113	-4.61	0.244	608	26	enet	0.2	3.4e-09	1.23233	0.218	1
10.11	ITIH2	TC	Heart_Atrial_Appendage	10	0.2289	rs1399180	-5.85	rs1312782	0.0374	-5.41	-1.696	608	7	lasso	0.088	4.9e-08	1.9	0.057	1
10.11	ITIH2	TC	Stomach	10	0.1711	rs1399180	-5.85	rs7904018	0.006422	-4.31	-2.111	609	609	susie	0.029	0.0035	1.85003	0.0643	1
10.11	ITIH2	TC	Whole_Blood	10	0.0476	rs1399180	-5.85	rs1064134	0.00729	-4.4	-1.237	609	609	susie	0.011	0.0069	1.71877	0.0857	1
10.11	ITIH5	AF	Brain_Anterior_cingulate_cortex_BA24	10	0.358	rs2147289	3.28	rs11592419	-0.00324	-3.36	0.798	601	601	susie	0.039	0.013	0.3314	0.74	1
10.11	ITIH5	AF	Brain_Cerebellum	10	0.2456	rs2147289	3.28	rs11255141	-0.003152	3.52	-0.702	600	42	enet	0.0016	0.26	-0.3866	0.699	1
10.11	ITIH5	AF	Heart_Atrial_Appendage	10	0.2601	rs2147289	3.28	rs11255267	0.0621	5.45	0.659	600	20	enet	0.077	3.1e-07	-0.21892	0.827	1
10.11	ITIH5	AF	Heart_Left_Ventricle	10	0.1438	rs2147289	3.28	rs10905208	0.040541	-4.05	0.061	600	1	top1	0.041	0.00015	-0.061	0.951	1
10.11	ITIH5	AF	Stomach	10	0.143	rs2147289	3.28	rs2245842	0.040923	4.55	-0.177	601	3	lasso	0.096	2.1e-07	0.11117	0.911	1
10.11	ITIH5	AIS	Brain_Anterior_cingulate_cortex_BA24	10	0.358	rs2253805	3.36	rs11592419	-0.00324	-3.36	0.918	601	601	susie	0.039	0.013	-0.018585	0.985172	1
10.11	ITIH5	AIS	Brain_Cerebellum	10	0.2456	rs2253805	3.36	rs11255141	-0.003152	3.52	0.058	600	42	enet	0.0016	0.26	0.95472	0.33972	1
10.11	ITIH5	AIS	Heart_Atrial_Appendage	10	0.2601	rs2253805	3.36	rs11255267	0.0621	5.45	0.495	600	20	enet	0.077	3.1e-07	0.11185	0.910946	1
10.11	ITIH5	AIS	Heart_Left_Ventricle	10	0.1438	rs2253805	3.36	rs10905208	0.040541	-4.05	-0.142	600	1	top1	0.041	0.00015	0.142	0.88708	1
10.11	ITIH5	AIS	Stomach	10	0.143	rs2253805	3.36	rs2245842	0.040923	4.55	-1.235	601	3	lasso	0.096	2.1e-07	-0.40969	0.68203	1
10.11	ITIH5	BMI	Brain_Anterior_cingulate_cortex_BA24	10	0.358	rs501764	-3.48	rs11592419	-0.00324	-3.36	0.743	601	601	susie	0.039	0.013	-1.78716	0.0739	1
10.11	ITIH5	BMI	Brain_Cerebellum	10	0.2456	rs501764	-3.48	rs11255141	-0.003152	3.52	-0.034	600	42	enet	0.0016	0.26	-0.03314	0.974	1
10.11	ITIH5	BMI	Heart_Atrial_Appendage	10	0.2601	rs501764	-3.48	rs11255267	0.0621	5.45	-1.177	600	20	enet	0.077	3.1e-07	-2.70608	0.00681	0.21792
10.11	ITIH5	BMI	Heart_Left_Ventricle	10	0.1438	rs501764	-3.48	rs10905208	0.040541	-4.05	2.952	600	1	top1	0.041	0.00015	-2.952	0.00316	0.10112
10.11	ITIH5	BMI	Stomach	10	0.143	rs501764	-3.48	rs2245842	0.040923	4.55	-1.384	601	3	lasso	0.096	2.1e-07	-2.3666	0.018	0.576
10.11	ITIH5	DBP	Brain_Anterior_cingulate_cortex_BA24	10	0.358	rs501764	4.5	rs11592419	-0.00324	-3.36	1.711	601	601	susie	0.039	0.013	-1.6569	0.0975	1
10.11	ITIH5	DBP	Brain_Cerebellum	10	0.2456	rs501764	4.5	rs11255141	-0.003152	3.52	0.505	600	42	enet	0.0016	0.26	2.3139	0.0207	0.6624
10.11	ITIH5	DBP	Heart_Atrial_Appendage	10	0.2601	rs501764	4.5	rs11255267	0.0621	5.45	0.06	600	20	enet	0.077	3.1e-07	1.54156	0.123	1
10.11	ITIH5	DBP	Heart_Left_Ventricle	10	0.1438	rs501764	4.5	rs10905208	0.040541	-4.05	-1.278	600	1	top1	0.041	0.00015	1.278	0.201	1
10.11	ITIH5	DBP	Stomach	10	0.143	rs501764	4.5	rs2245842	0.040923	4.55	-2.292	601	3	lasso	0.096	2.1e-07	-0.9206	0.357	1
10.11	ITIH5	FHL	Brain_Anterior_cingulate_cortex_BA24	10	0.358	rs1399180	-3.7	rs11592419	-0.00324	-3.36	-0.113	601	601	susie	0.039	0.013	0.85989	0.39	1
10.11	ITIH5	FHL	Brain_Cerebellum	10	0.2456	rs1399180	-3.7	rs11255141	-0.003152	3.52	0.927	600	42	enet	0.0016	0.26	-0.5621	0.574066	1
10.11	ITIH5	FHL	Heart_Atrial_Appendage	10	0.2601	rs1399180	-3.7	rs11255267	0.0621	5.45	-0.15	600	20	enet	0.077	3.1e-07	-1.0222	0.306686	1
10.11	ITIH5	FHL	Heart_Left_Ventricle	10	0.1438	rs1399180	-3.7	rs10905208	0.040541	-4.05	-1.05	600	1	top1	0.041	0.00015	1.05	0.29372	1
10.11	ITIH5	FHL	Stomach	10	0.143	rs1399180	-3.7	rs2245842	0.040923	4.55	-2.338	601	3	lasso	0.096	2.1e-07	-1.28981	0.19712	1
10.11	ITIH5	HDL	Brain_Anterior_cingulate_cortex_BA24	10	0.358	rs2692829	-2.58	rs11592419	-0.00324	-3.36	0.426	601	601	susie	0.039	0.013	0.2675	0.789	1
10.11	ITIH5	HDL	Brain_Cerebellum	10	0.2456	rs2692829	-2.58	rs11255141	-0.003152	3.52	0.822	600	42	enet	0.0016	0.26	0.60144	0.548	1
10.11	ITIH5	HDL	Heart_Atrial_Appendage	10	0.2601	rs2692829	-2.58	rs11255267	0.0621	5.45	-0.397	600	20	enet	0.077	3.1e-07	-0.00289	0.998	1
10.11	ITIH5	HDL	Heart_Left_Ventricle	10	0.1438	rs2692829	-2.58	rs10905208	0.040541	-4.05	-0.329	600	1	top1	0.041	0.00015	0.329	0.742	1
10.11	ITIH5	HDL	Stomach	10	0.143	rs2692829	-2.58	rs2245842	0.040923	4.55	0.329	601	3	lasso	0.096	2.1e-07	0.60158	0.547	1
10.11	ITIH5	HT	Brain_Anterior_cingulate_cortex_BA24	10	0.358	rs11592419	3.64	rs11592419	-0.00324	-3.36	3.643	601	601	susie	0.039	0.013	-1.9057	0.0567	1
10.11	ITIH5	HT	Brain_Cerebellum	10	0.2456	rs11592419	3.64	rs11255141	-0.003152	3.52	-1.476	600	42	enet	0.0016	0.26	-1.46828	0.142	1
10.11	ITIH5	HT	Heart_Atrial_Appendage	10	0.2601	rs11592419	3.64	rs11255267	0.062055	5.45	-1.44	600	20	enet	0.077	3.1e-07	-1.2684	0.205	1
10.11	ITIH5	HT	Heart_Left_Ventricle	10	0.1438	rs11592419	3.64	rs10905208	0.040541	-4.05	-0.151	600	1	top1	0.041	0.00015	0.151	0.88	1
10.11	ITIH5	HT	Stomach	10	0.143	rs11592419	3.64	rs2245842	0.040923	4.55	-0.7718	601	3	lasso	0.096	2.1e-07	-0.489133	0.625	1
10.11	ITIH5	ICH	Brain_Anterior_cingulate_cortex_BA24	10	0.358	rs11593940	-3.1	rs11592419	-0.00324	-3.36	-2.112	601	601	susie	0.039	0.013	1.55151	0.12078	1
10.11	ITIH5	ICH	Brain_Cerebellum	10	0.2456	rs11593940	-3.1	rs11255141	-0.003152	3.52	-0.149	600	42	enet	0.0016	0.26	1.55723	0.11942	1
10.11	ITIH5	ICH	Heart_Atrial_Appendage	10	0.2601	rs11593940	-3.1	rs11255267	0.0621	5.45	-0.394	600	20	enet	0.077	3.1e-07	-1.11936	0.26299	1
10.11	ITIH5	ICH	Heart_Left_Ventricle	10	0.1438	rs11593940	-3.1	rs10905208	0.040541	-4.05	0.949	600	1	top1	0.041	0.00015	-0.949	0.34262	1
10.11	ITIH5	ICH	Stomach	10	0.143	rs11593940	-3.1	rs2245842	0.040923	4.55	-0.982	601	3	lasso	0.096	2.1e-07	-1.18577	0.23571	1
10.11	ITIH5	LDL	Brain_Anterior_cingulate_cortex_BA24	10	0.358	rs1399180	-5.1	rs11592419	-0.00324	-3.36	-1.193	601	601	susie	0.039	0.013	1.15954	0.246	1
10.11	ITIH5	LDL	Brain_Cerebellum	10	0.2456	rs1399180	-5.1	rs11255141	-0.003152	3.52	0.915	600	42	enet	0.0016	0.26	1.1252	0.26	1
10.11	ITIH5	LDL	Heart_Atrial_Appendage	10	0.2601	rs1399180	-5.1	rs11255267	0.0621	5.45	-2.101	600	20	enet	0.077	3.1e-07	-1.18853	0.235	1
10.11	ITIH5	LDL	Heart_Left_Ventricle	10	0.1438	rs1399180	-5.1	rs10905208	0.040541	-4.05	0.55	600	1	top1	0.041	0.00015	-0.55	0.582	1
10.11	ITIH5	LDL	Stomach	10	0.143	rs1399180	-5.1	rs2245842	0.040923	4.55	-0.136	601	3	lasso	0.096	2.1e-07	-0.78521	0.432	1
10.11	ITIH5	logTG	Brain_Anterior_cingulate_cortex_BA24	10	0.358	rs1399180	-4.36	rs11592419	-0.00324	-3.36	-0.286	601	601	susie	0.039	0.013	0.80163	0.423	1
10.11	ITIH5	logTG	Brain_Cerebellum	10	0.2456	rs1399180	-4.36	rs11255141	-0.003152	3.52	0.876	600	42	enet	0.0016	0.26	-0.65325	0.514	1
10.11	ITIH5	logTG	Heart_Atrial_Appendage	10	0.2601	rs1399180	-4.36	rs11255267	0.0621	5.45	-1.299	600	20	enet	0.077	3.1e-07	-1.46402	0.143	1
10.11	ITIH5	logTG	Heart_Left_Ventricle	10	0.1438	rs1399180	-4.36	rs10905208	0.040541	-4.05	0.9	600	1	top1	0.041	0.00015	-0.9	0.368	1
10.11	ITIH5	logTG	Stomach	10	0.143	rs1399180	-4.36	rs2245842	0.040923	4.55	0.616	601	3	lasso	0.096	2.1e-07	-0.36442	0.716	1
10.11	ITIH5	SBP	Brain_Anterior_cingulate_cortex_BA24	10	0.358	rs1537625	-3.07	rs11592419	-0.00324	-3.36	0.299	601	601	susie	0.039	0.013	0.2517	0.801	1
10.11	ITIH5	SBP	Brain_Cerebellum	10	0.2456	rs1537625	-3.07	rs11255141	-0.003152	3.52	0.006	600	42	enet	0.0016	0.26	2.30086	0.0214	0.6848
10.11	ITIH5	SBP	Heart_Atrial_Appendage	10	0.2601	rs1537625	-3.07	rs11255267	0.0621	5.45	-0.487	600	20	enet	0.077	3.1e-07	0.3249	0.745	1
10.11	ITIH5	SBP	Heart_Left_Ventricle	10	0.1438	rs1537625	-3.07	rs10905208	0.040541	-4.05	-0.614	600	1	top1	0.041	0.00015	0.614	0.539	1
10.11	ITIH5	SBP	Stomach	10	0.143	rs1537625	-3.07	rs2245842	0.040923	4.55	-1.304	601	3	lasso	0.096	2.1e-07	-0.7424	0.458	1
10.11	ITIH5	TC	Brain_Anterior_cingulate_cortex_BA24	10	0.358	rs1399180	-5.85	rs11592419	-0.00324	-3.36	-1.375	601	601	susie	0.039	0.013	1.6187	0.106	1
10.11	ITIH5	TC	Brain_Cerebellum	10	0.2456	rs1399180	-5.85	rs11255141	-0.003152	3.52	1.153	600	42	enet	0.0016	0.26	0.7545	0.451	1
10.11	ITIH5	TC	Heart_Atrial_Appendage	10	0.2601	rs1399180	-5.85	rs11255267	0.0621	5.45	-2.222	600	20	enet	0.077	3.1e-07	-1.06	0.289	1
10.11	ITIH5	TC	Heart_Left_Ventricle	10	0.1438	rs1399180	-5.85	rs10905208	0.040541	-4.05	0.598	600	1	top1	0.041	0.00015	-0.598	0.55	1
10.11	ITIH5	TC	Stomach	10	0.143	rs1399180	-5.85	rs2245842	0.040923	4.55	0.328	601	3	lasso	0.096	2.1e-07	-0.33156	0.74	1
10.11	KIN	AF	Brain_Caudate_basal_ganglia	10	0.1898	rs10795607	-3.73	rs11255344	0.049399	4.61	1.082	612	1	top1	0.049	0.002	1.082	0.279	1
10.11	KIN	AF	Brain_Cerebellar_Hemisphere	10	0.3771	rs10795607	-3.73	rs12359107	0.188285	6.24	1.654	612	612	susie	0.24	5.2e-11	1.85195	0.064	1
10.11	KIN	AF	Brain_Cerebellum	10	0.5306	rs10795607	-3.73	rs11255344	0.285351	7.37	1.082	611	1	top1	0.29	1.8e-15	1.082	0.279	1
10.11	KIN	AF	Brain_Cortex	10	0.2191	rs10795607	-3.73	rs11255344	0.149007	5.51	1.082	611	1	top1	0.15	4.1e-08	1.082	0.279	1
10.11	KIN	AF	Brain_Hypothalamus	10	0.15	rs10795607	-3.73	rs7907897	0.0132	4.38	0.137	611	611	susie	0.073	0.00038	1.0144	0.31	1
10.11	KIN	AF	Brain_Putamen_basal_ganglia	10	0.238	rs10795607	-3.73	rs12359107	0.101422	4.82	1.654	611	1	top1	0.1	3.6e-05	1.654	0.0981	1
10.11	KIN	AF	Heart_Left_Ventricle	10	0.0917	rs10795607	-3.73	rs3736968	0.064053	5.32	2.14	611	1	top1	0.064	2.1e-06	2.14	0.0324	1
10.11	KIN	AF	Stomach	10	0.1286	rs10795607	-3.73	rs11255354	0.051242	5.56	2.13	612	7	enet	0.11	2.9e-08	1.86802	0.0618	1
10.11	KIN	AIS	Brain_Caudate_basal_ganglia	10	0.1898	rs2253805	3.36	rs11255344	0.049399	4.61	-0.427	612	1	top1	0.049	0.002	-0.427	0.66938	1
10.11	KIN	AIS	Brain_Cerebellar_Hemisphere	10	0.3771	rs2253805	3.36	rs12359107	0.188285	6.24	-0.134	612	612	susie	0.24	5.2e-11	0.06312	0.949668	1
10.11	KIN	AIS	Brain_Cerebellum	10	0.5306	rs2253805	3.36	rs11255344	0.285351	7.37	-0.427	611	1	top1	0.29	1.8e-15	-0.427	0.66938	1
10.11	KIN	AIS	Brain_Cortex	10	0.2191	rs2253805	3.36	rs11255344	0.149007	5.51	-0.427	611	1	top1	0.15	4.1e-08	-0.427	0.669	1
10.11	KIN	AIS	Brain_Hypothalamus	10	0.15	rs2253805	3.36	rs7907897	0.0132	4.38	-0.345	611	611	susie	0.073	0.00038	0.552444	0.580644	1
10.11	KIN	AIS	Brain_Putamen_basal_ganglia	10	0.238	rs2253805	3.36	rs12359107	0.101422	4.82	-0.134	611	1	top1	0.1	3.6e-05	-0.134	0.893403	1
10.11	KIN	AIS	Heart_Left_Ventricle	10	0.0917	rs2253805	3.36	rs3736968	0.064053	5.32	0.777	611	1	top1	0.064	2.1e-06	0.777	0.43716	1
10.11	KIN	AIS	Stomach	10	0.1286	rs2253805	3.36	rs11255354	0.051242	5.56	0.104	612	7	enet	0.11	2.9e-08	0.29225	0.7701	1
10.11	KIN	BMI	Brain_Caudate_basal_ganglia	10	0.1898	rs501764	-3.48	rs11255344	0.049399	4.61	-0.179	612	1	top1	0.049	0.002	-0.179	0.858	1
10.11	KIN	BMI	Brain_Cerebellar_Hemisphere	10	0.3771	rs501764	-3.48	rs12359107	0.188285	6.24	0.129	612	612	susie	0.24	5.2e-11	0.0869	0.931	1
10.11	KIN	BMI	Brain_Cerebellum	10	0.5306	rs501764	-3.48	rs11255344	0.285351	7.37	-0.179	611	1	top1	0.29	1.8e-15	-0.179	0.858	1
10.11	KIN	BMI	Brain_Cortex	10	0.2191	rs501764	-3.48	rs11255344	0.149007	5.51	-0.179	611	1	top1	0.15	4.1e-08	-0.179	0.858	1
10.11	KIN	BMI	Brain_Hypothalamus	10	0.15	rs501764	-3.48	rs7907897	0.0132	4.38	-0.158	611	611	susie	0.073	0.00038	0.2585	0.796	1
10.11	KIN	BMI	Brain_Putamen_basal_ganglia	10	0.238	rs501764	-3.48	rs12359107	0.101422	4.82	0.129	611	1	top1	0.1	3.6e-05	0.129	0.897	1
10.11	KIN	BMI	Heart_Left_Ventricle	10	0.0917	rs501764	-3.48	rs3736968	0.064053	5.32	0.164	611	1	top1	0.064	2.1e-06	0.164	0.87	1
10.11	KIN	BMI	Stomach	10	0.1286	rs501764	-3.48	rs11255354	0.051242	5.56	0.391	612	7	enet	0.11	2.9e-08	-0.2287	0.819	1
10.11	KIN	DBP	Brain_Caudate_basal_ganglia	10	0.1898	rs501764	4.5	rs11255344	0.049399	4.61	-1.127	612	1	top1	0.049	0.002	-1.127	0.26	1
10.11	KIN	DBP	Brain_Cerebellar_Hemisphere	10	0.3771	rs501764	4.5	rs12359107	0.188285	6.24	-0.902	612	612	susie	0.24	5.2e-11	-1.0242	0.306	1
10.11	KIN	DBP	Brain_Cerebellum	10	0.5306	rs501764	4.5	rs11255344	0.285351	7.37	-1.127	611	1	top1	0.29	1.8e-15	-1.127	0.26	1
10.11	KIN	DBP	Brain_Cortex	10	0.2191	rs501764	4.5	rs11255344	0.149007	5.51	-1.127	611	1	top1	0.15	4.1e-08	-1.127	0.26	1
10.11	KIN	DBP	Brain_Hypothalamus	10	0.15	rs501764	4.5	rs7907897	0.0132	4.38	-0.937	611	611	susie	0.073	0.00038	-0.7054	0.481	1
10.11	KIN	DBP	Brain_Putamen_basal_ganglia	10	0.238	rs501764	4.5	rs12359107	0.101422	4.82	-0.902	611	1	top1	0.1	3.6e-05	-0.902	0.367	1
10.11	KIN	DBP	Heart_Left_Ventricle	10	0.0917	rs501764	4.5	rs3736968	0.064053	5.32	-0.819	611	1	top1	0.064	2.1e-06	-0.819	0.413	1
10.11	KIN	DBP	Stomach	10	0.1286	rs501764	4.5	rs11255354	0.051242	5.56	-1.001	612	7	enet	0.11	2.9e-08	-1.7239	0.0847	1
10.11	KIN	FHL	Brain_Caudate_basal_ganglia	10	0.1898	rs1399180	-3.7	rs11255344	0.049399	4.61	0.218	612	1	top1	0.049	0.002	0.218	0.827429	1
10.11	KIN	FHL	Brain_Cerebellar_Hemisphere	10	0.3771	rs1399180	-3.7	rs12359107	0.188285	6.24	0.11	612	612	susie	0.24	5.2e-11	-0.325943	0.74447	1
10.11	KIN	FHL	Brain_Cerebellum	10	0.5306	rs1399180	-3.7	rs11255344	0.285351	7.37	0.218	611	1	top1	0.29	1.8e-15	0.218	0.827429	1
10.11	KIN	FHL	Brain_Cortex	10	0.2191	rs1399180	-3.7	rs11255344	0.149007	5.51	0.218	611	1	top1	0.15	4.1e-08	0.218	0.827	1
10.11	KIN	FHL	Brain_Hypothalamus	10	0.15	rs1399180	-3.7	rs7907897	0.0132	4.38	-0.043	611	611	susie	0.073	0.00038	-0.084	0.933022	1
10.11	KIN	FHL	Brain_Putamen_basal_ganglia	10	0.238	rs1399180	-3.7	rs12359107	0.101422	4.82	0.11	611	1	top1	0.1	3.6e-05	0.11	0.912409	1
10.11	KIN	FHL	Heart_Left_Ventricle	10	0.0917	rs1399180	-3.7	rs3736968	0.064053	5.32	-1.153	611	1	top1	0.064	2.1e-06	-1.153	0.24891	1
10.11	KIN	FHL	Stomach	10	0.1286	rs1399180	-3.7	rs11255354	0.051242	5.56	-0.943	612	7	enet	0.11	2.9e-08	-0.87877	0.37952	1
10.11	KIN	HDL	Brain_Caudate_basal_ganglia	10	0.1898	rs7901847	2.55	rs11255344	0.049399	4.61	-0.349	612	1	top1	0.049	0.002	-0.349	0.727	1
10.11	KIN	HDL	Brain_Cerebellar_Hemisphere	10	0.3771	rs7901847	2.55	rs12359107	0.188285	6.24	-0.198	612	612	susie	0.24	5.2e-11	0.2891	0.773	1
10.11	KIN	HDL	Brain_Cerebellum	10	0.5306	rs7901847	2.55	rs11255344	0.285351	7.37	-0.349	611	1	top1	0.29	1.8e-15	-0.349	0.727	1
10.11	KIN	HDL	Brain_Cortex	10	0.2191	rs7901847	2.55	rs11255344	0.149007	5.51	-0.349	611	1	top1	0.15	4.1e-08	-0.349	0.727	1
10.11	KIN	HDL	Brain_Hypothalamus	10	0.15	rs7901847	2.55	rs7907897	0.0132	4.38	-0.915	611	611	susie	0.073	0.00038	-0.8875	0.375	1
10.11	KIN	HDL	Brain_Putamen_basal_ganglia	10	0.238	rs7901847	2.55	rs12359107	0.101422	4.82	-0.198	611	1	top1	0.1	3.6e-05	-0.198	0.843	1
10.11	KIN	HDL	Heart_Left_Ventricle	10	0.0917	rs7901847	2.55	rs3736968	0.064053	5.32	1.067	611	1	top1	0.064	2.1e-06	1.067	0.286	1
10.11	KIN	HDL	Stomach	10	0.1286	rs7901847	2.55	rs11255354	0.051242	5.56	1.092	612	7	enet	0.11	2.9e-08	0.29693	0.767	1
10.11	KIN	HT	Brain_Caudate_basal_ganglia	10	0.1898	rs1243930	4.73	rs11255344	0.049399	4.61	-1.476	612	1	top1	0.049	0.002	-1.476	0.14	1
10.11	KIN	HT	Brain_Cerebellar_Hemisphere	10	0.3771	rs1243930	4.73	rs12359107	0.188285	6.24	-1.15	612	612	susie	0.24	5.2e-11	-1.30604	0.192	1
10.11	KIN	HT	Brain_Cerebellum	10	0.5306	rs1243930	4.73	rs11255344	0.285351	7.37	-1.476	611	1	top1	0.29	1.8e-15	-1.476	0.14	1
10.11	KIN	HT	Brain_Cortex	10	0.2191	rs1243930	4.73	rs11255344	0.14901	5.51	-1.476	611	1	top1	0.15	4.1e-08	-1.476	0.14	1
10.11	KIN	HT	Brain_Hypothalamus	10	0.15	rs1243930	4.73	rs7907897	0.0132	4.38	0.755	611	611	susie	0.073	0.00038	-0.1319	0.895	1
10.11	KIN	HT	Brain_Putamen_basal_ganglia	10	0.238	rs1243930	4.73	rs12359107	0.101422	4.82	-1.15	611	1	top1	0.1	3.6e-05	-1.15	0.25	1
10.11	KIN	HT	Heart_Left_Ventricle	10	0.0917	rs1243930	4.73	rs3736968	0.064053	5.32	-1.227	611	1	top1	0.064	2.1e-06	-1.227	0.22	1
10.11	KIN	HT	Stomach	10	0.1286	rs1243930	4.73	rs11255354	0.051242	5.56	-1.282	612	7	enet	0.11	2.9e-08	-1.01222	0.311	1
10.11	KIN	ICH	Brain_Caudate_basal_ganglia	10	0.1898	rs11593940	-3.1	rs11255344	0.049399	4.61	-1.116	612	1	top1	0.049	0.002	-1.116	0.264422	1
10.11	KIN	ICH	Brain_Cerebellar_Hemisphere	10	0.3771	rs11593940	-3.1	rs12359107	0.188285	6.24	-1.272	612	612	susie	0.24	5.2e-11	-0.93448	0.35006	1
10.11	KIN	ICH	Brain_Cerebellum	10	0.5306	rs11593940	-3.1	rs11255344	0.285351	7.37	-1.116	611	1	top1	0.29	1.8e-15	-1.116	0.26442	1
10.11	KIN	ICH	Brain_Cortex	10	0.2191	rs11593940	-3.1	rs11255344	0.149007	5.51	-1.116	611	1	top1	0.15	4.1e-08	-1.116	0.26442	1
10.11	KIN	ICH	Brain_Hypothalamus	10	0.15	rs11593940	-3.1	rs7907897	0.0132	4.38	-2.3275	611	611	susie	0.073	0.00038	-2.09491	0.03618	1
10.11	KIN	ICH	Brain_Putamen_basal_ganglia	10	0.238	rs11593940	-3.1	rs12359107	0.101422	4.82	-1.272	611	1	top1	0.1	3.6e-05	-1.272	0.203373	1
10.11	KIN	ICH	Heart_Left_Ventricle	10	0.0917	rs11593940	-3.1	rs3736968	0.064053	5.32	-0.389	611	1	top1	0.064	2.1e-06	-0.389	0.69728	1
10.11	KIN	ICH	Stomach	10	0.1286	rs11593940	-3.1	rs11255354	0.051242	5.56	-0.354	612	7	enet	0.11	2.9e-08	-1.01591	0.30967	1
10.11	KIN	LDL	Brain_Caudate_basal_ganglia	10	0.1898	rs1399180	-5.1	rs11255344	0.049399	4.61	-0.432	612	1	top1	0.049	0.002	-0.432	0.666	1
10.11	KIN	LDL	Brain_Cerebellar_Hemisphere	10	0.3771	rs1399180	-5.1	rs12359107	0.188285	6.24	-0.592	612	612	susie	0.24	5.2e-11	-0.33184	0.74	1
10.11	KIN	LDL	Brain_Cerebellum	10	0.5306	rs1399180	-5.1	rs11255344	0.285351	7.37	-0.432	611	1	top1	0.29	1.8e-15	-0.432	0.666	1
10.11	KIN	LDL	Brain_Cortex	10	0.2191	rs1399180	-5.1	rs11255344	0.149007	5.51	-0.432	611	1	top1	0.15	4.1e-08	-0.432	0.666	1
10.11	KIN	LDL	Brain_Hypothalamus	10	0.15	rs1399180	-5.1	rs7907897	0.0132	4.38	-1.534	611	611	susie	0.073	0.00038	-0.8161	0.414	1
10.11	KIN	LDL	Brain_Putamen_basal_ganglia	10	0.238	rs1399180	-5.1	rs12359107	0.101422	4.82	-0.592	611	1	top1	0.1	3.6e-05	-0.592	0.554	1
10.11	KIN	LDL	Heart_Left_Ventricle	10	0.0917	rs1399180	-5.1	rs3736968	0.064053	5.32	0.097	611	1	top1	0.064	2.1e-06	0.097	0.923	1
10.11	KIN	LDL	Stomach	10	0.1286	rs1399180	-5.1	rs11255354	0.051242	5.56	0.001	612	7	enet	0.11	2.9e-08	-0.2548	0.799	1
10.11	KIN	logTG	Brain_Caudate_basal_ganglia	10	0.1898	rs1399180	-4.36	rs11255344	0.049399	4.61	-0.356	612	1	top1	0.049	0.002	-0.356	0.722	1
10.11	KIN	logTG	Brain_Cerebellar_Hemisphere	10	0.3771	rs1399180	-4.36	rs12359107	0.188285	6.24	-0.422	612	612	susie	0.24	5.2e-11	-0.73545	0.462	1
10.11	KIN	logTG	Brain_Cerebellum	10	0.5306	rs1399180	-4.36	rs11255344	0.285351	7.37	-0.356	611	1	top1	0.29	1.8e-15	-0.356	0.722	1
10.11	KIN	logTG	Brain_Cortex	10	0.2191	rs1399180	-4.36	rs11255344	0.149007	5.51	-0.356	611	1	top1	0.15	4.1e-08	-0.356	0.722	1
10.11	KIN	logTG	Brain_Hypothalamus	10	0.15	rs1399180	-4.36	rs7907897	0.0132	4.38	-0.077	611	611	susie	0.073	0.00038	-0.0372	0.97	1
10.11	KIN	logTG	Brain_Putamen_basal_ganglia	10	0.238	rs1399180	-4.36	rs12359107	0.101422	4.82	-0.422	611	1	top1	0.1	3.6e-05	-0.422	0.673	1
10.11	KIN	logTG	Heart_Left_Ventricle	10	0.0917	rs1399180	-4.36	rs3736968	0.064053	5.32	-1.096	611	1	top1	0.064	2.1e-06	-1.096	0.273	1
10.11	KIN	logTG	Stomach	10	0.1286	rs1399180	-4.36	rs11255354	0.051242	5.56	-1.117	612	7	enet	0.11	2.9e-08	-1.09929	0.272	1
10.11	KIN	SBP	Brain_Caudate_basal_ganglia	10	0.1898	rs1796864	3.25	rs11255344	0.049399	4.61	-1.584	612	1	top1	0.049	0.002	-1.584	0.113	1
10.11	KIN	SBP	Brain_Cerebellar_Hemisphere	10	0.3771	rs1796864	3.25	rs12359107	0.188285	6.24	-1.236	612	612	susie	0.24	5.2e-11	-1.38	0.167	1
10.11	KIN	SBP	Brain_Cerebellum	10	0.5306	rs1796864	3.25	rs11255344	0.285351	7.37	-1.584	611	1	top1	0.29	1.8e-15	-1.584	0.113	1
10.11	KIN	SBP	Brain_Cortex	10	0.2191	rs1796864	3.25	rs11255344	0.149007	5.51	-1.584	611	1	top1	0.15	4.1e-08	-1.584	0.113	1
10.11	KIN	SBP	Brain_Hypothalamus	10	0.15	rs1796864	3.25	rs7907897	0.0132	4.38	-0.7	611	611	susie	0.073	0.00038	-1.068	0.286	1
10.11	KIN	SBP	Brain_Putamen_basal_ganglia	10	0.238	rs1796864	3.25	rs12359107	0.101422	4.82	-1.236	611	1	top1	0.1	3.6e-05	-1.236	0.216	1
10.11	KIN	SBP	Heart_Left_Ventricle	10	0.0917	rs1796864	3.25	rs3736968	0.064053	5.32	-1.178	611	1	top1	0.064	2.1e-06	-1.178	0.239	1
10.11	KIN	SBP	Stomach	10	0.1286	rs1796864	3.25	rs11255354	0.051242	5.56	-1.198	612	7	enet	0.11	2.9e-08	-1.6457	0.0998	1
10.11	KIN	TC	Brain_Caudate_basal_ganglia	10	0.1898	rs1399180	-5.85	rs11255344	0.049399	4.61	-1.034	612	1	top1	0.049	0.002	-1.034	0.301	1
10.11	KIN	TC	Brain_Cerebellar_Hemisphere	10	0.3771	rs1399180	-5.85	rs12359107	0.188285	6.24	-1.054	612	612	susie	0.24	5.2e-11	-0.82256	0.411	1
10.11	KIN	TC	Brain_Cerebellum	10	0.5306	rs1399180	-5.85	rs11255344	0.285351	7.37	-1.034	611	1	top1	0.29	1.8e-15	-1.034	0.301	1
10.11	KIN	TC	Brain_Cortex	10	0.2191	rs1399180	-5.85	rs11255344	0.149007	5.51	-1.034	611	1	top1	0.15	4.1e-08	-1.034	0.301	1
10.11	KIN	TC	Brain_Hypothalamus	10	0.15	rs1399180	-5.85	rs7907897	0.0132	4.38	-2.473	611	611	susie	0.073	0.00038	-1.65592	0.0977	1
10.11	KIN	TC	Brain_Putamen_basal_ganglia	10	0.238	rs1399180	-5.85	rs12359107	0.101422	4.82	-1.054	611	1	top1	0.1	3.6e-05	-1.054	0.292	1
10.11	KIN	TC	Heart_Left_Ventricle	10	0.0917	rs1399180	-5.85	rs3736968	0.064053	5.32	-0.249	611	1	top1	0.064	2.1e-06	-0.249	0.803	1
10.11	KIN	TC	Stomach	10	0.1286	rs1399180	-5.85	rs11255354	0.051242	5.56	-0.29	612	7	enet	0.11	2.9e-08	-0.80647	0.42	1
10.11	TAF3	AF	Brain_Amygdala	10	0.217	rs10795607	-3.73	rs1244471	0.01659	-3.67	-1.598	621	621	susie	0.037	0.021	0.18	0.857	1
10.11	TAF3	AF	Brain_Frontal_Cortex_BA9	10	0.155	rs10795607	-3.73	rs2247502	0.0206	4.08	-0.121	621	621	susie	0.023	0.032	-0.119	0.905	1
10.11	TAF3	AF	Brain_Spinal_cord_cervical_c-1	10	0.2589	rs10795607	-3.73	rs11255520	0.079987	4.28	0.249	621	1	top1	0.08	0.0013	0.249	0.803	1
10.11	TAF3	AF	Brain_Substantia_nigra	10	0.516	rs10795607	-3.73	rs1244462	0.08911	-4.06	-1.206	620	25	enet	0.096	0.001	0.1838	0.854	1
10.11	TAF3	AIS	Brain_Amygdala	10	0.217	rs2253805	3.36	rs1244471	0.01659	-3.67	-0.92	621	621	susie	0.037	0.021	1.69909	0.089302	1
10.11	TAF3	AIS	Brain_Frontal_Cortex_BA9	10	0.155	rs2253805	3.36	rs2247502	0.0206	4.08	-2.298	621	621	susie	0.023	0.032	-1.61405	0.107	1
10.11	TAF3	AIS	Brain_Spinal_cord_cervical_c-1	10	0.2589	rs2253805	3.36	rs11255520	0.079987	4.28	-1.051	621	1	top1	0.08	0.0013	-1.051	0.293259	1
10.11	TAF3	AIS	Brain_Substantia_nigra	10	0.516	rs2253805	3.36	rs1244462	0.08911	-4.06	-0.774	620	25	enet	0.096	0.001	0.13136	0.895493	1
10.11	TAF3	BMI	Brain_Amygdala	10	0.217	rs501764	-3.48	rs1244471	0.01659	-3.67	0.128	621	621	susie	0.037	0.021	0.3826	0.702	1
10.11	TAF3	BMI	Brain_Frontal_Cortex_BA9	10	0.155	rs501764	-3.48	rs2247502	0.0206	4.08	-0.316	621	621	susie	0.023	0.032	-0.711263	0.477	1
10.11	TAF3	BMI	Brain_Spinal_cord_cervical_c-1	10	0.2589	rs501764	-3.48	rs11255520	0.079987	4.28	-0.273	621	1	top1	0.08	0.0013	-0.273	0.785	1
10.11	TAF3	BMI	Brain_Substantia_nigra	10	0.516	rs501764	-3.48	rs1244462	0.08911	-4.06	-0.394	620	25	enet	0.096	0.001	0.0329	0.974	1
10.11	TAF3	DBP	Brain_Amygdala	10	0.217	rs501764	4.5	rs1244471	0.01659	-3.67	1.137	621	621	susie	0.037	0.021	-0.6935	0.488	1
10.11	TAF3	DBP	Brain_Frontal_Cortex_BA9	10	0.155	rs501764	4.5	rs2247502	0.0206	4.08	-1.13	621	621	susie	0.023	0.032	-1.4508	0.147	1
10.11	TAF3	DBP	Brain_Spinal_cord_cervical_c-1	10	0.2589	rs501764	4.5	rs11255520	0.079987	4.28	0.173	621	1	top1	0.08	0.0013	0.173	0.863	1
10.11	TAF3	DBP	Brain_Substantia_nigra	10	0.516	rs501764	4.5	rs1244462	0.08911	-4.06	1.574	620	25	enet	0.096	0.001	-0.33307	0.739	1
10.11	TAF3	FHL	Brain_Amygdala	10	0.217	rs1399180	-3.7	rs1244471	0.01659	-3.67	0.968	621	621	susie	0.037	0.021	1.10034	0.271	1
10.11	TAF3	FHL	Brain_Frontal_Cortex_BA9	10	0.155	rs1399180	-3.7	rs2247502	0.0206	4.08	-0.99	621	621	susie	0.023	0.032	-0.8684	0.385	1
10.11	TAF3	FHL	Brain_Spinal_cord_cervical_c-1	10	0.2589	rs1399180	-3.7	rs11255520	0.079987	4.28	-0.18	621	1	top1	0.08	0.0013	-0.18	0.85715	1
10.11	TAF3	FHL	Brain_Substantia_nigra	10	0.516	rs1399180	-3.7	rs1244462	0.08911	-4.06	0.836	620	25	enet	0.096	0.001	0.8315	0.406	1
10.11	TAF3	HDL	Brain_Amygdala	10	0.217	rs7901847	2.55	rs1244471	0.01659	-3.67	-0.07	621	621	susie	0.037	0.021	-1.0371	0.3	1
10.11	TAF3	HDL	Brain_Frontal_Cortex_BA9	10	0.155	rs7901847	2.55	rs2247502	0.0206	4.08	0.803	621	621	susie	0.023	0.032	0.5835	0.56	1
10.11	TAF3	HDL	Brain_Spinal_cord_cervical_c-1	10	0.2589	rs7901847	2.55	rs11255520	0.079987	4.28	-1.216	621	1	top1	0.08	0.0013	-1.216	0.224	1
10.11	TAF3	HDL	Brain_Substantia_nigra	10	0.516	rs7901847	2.55	rs1244462	0.08911	-4.06	0.325	620	25	enet	0.096	0.001	-0.552	0.581	1
10.11	TAF3	HT	Brain_Amygdala	10	0.217	rs1243930	4.73	rs1244471	0.01659	-3.67	1.598	621	621	susie	0.037	0.021	1.9168	0.0553	1
10.11	TAF3	HT	Brain_Frontal_Cortex_BA9	10	0.155	rs1243930	4.73	rs2247502	0.020616	4.08	0.44	621	621	susie	0.023	0.032	0.087484	0.93	1
10.11	TAF3	HT	Brain_Spinal_cord_cervical_c-1	10	0.2589	rs1243930	4.73	rs11255520	0.079987	4.28	2.0704	621	1	top1	0.08	0.0013	2.0704	0.0384	1
10.11	TAF3	HT	Brain_Substantia_nigra	10	0.516	rs1243930	4.73	rs1244462	0.08911	-4.06	0.974	620	25	enet	0.096	0.001	0.4273	0.669	1
10.11	TAF3	ICH	Brain_Amygdala	10	0.217	rs11593940	-3.1	rs1244471	0.01659	-3.67	1.733	621	621	susie	0.037	0.021	-0.73922	0.4598	1
10.11	TAF3	ICH	Brain_Frontal_Cortex_BA9	10	0.155	rs11593940	-3.1	rs2247502	0.0206	4.08	-1.675	621	621	susie	0.023	0.032	-2.06742	0.0387	1
10.11	TAF3	ICH	Brain_Spinal_cord_cervical_c-1	10	0.2589	rs11593940	-3.1	rs11255520	0.079987	4.28	-1.198	621	1	top1	0.08	0.0013	-1.198	0.230917	1
10.11	TAF3	ICH	Brain_Substantia_nigra	10	0.516	rs11593940	-3.1	rs1244462	0.08911	-4.06	1.836	620	25	enet	0.096	0.001	-1.39152	0.16407	1
10.11	TAF3	LDL	Brain_Amygdala	10	0.217	rs1399180	-5.1	rs1244471	0.01659	-3.67	-0.365	621	621	susie	0.037	0.021	0.38851	0.698	1
10.11	TAF3	LDL	Brain_Frontal_Cortex_BA9	10	0.155	rs1399180	-5.1	rs2247502	0.0206	4.08	0.399	621	621	susie	0.023	0.032	0.40931	0.682	1
10.11	TAF3	LDL	Brain_Spinal_cord_cervical_c-1	10	0.2589	rs1399180	-5.1	rs11255520	0.079987	4.28	0.112	621	1	top1	0.08	0.0013	0.112	0.911	1
10.11	TAF3	LDL	Brain_Substantia_nigra	10	0.516	rs1399180	-5.1	rs1244462	0.08911	-4.06	-0.304	620	25	enet	0.096	0.001	1.4477	0.148	1
10.11	TAF3	logTG	Brain_Amygdala	10	0.217	rs1399180	-4.36	rs1244471	0.01659	-3.67	0.051	621	621	susie	0.037	0.021	0.8524	0.394	1
10.11	TAF3	logTG	Brain_Frontal_Cortex_BA9	10	0.155	rs1399180	-4.36	rs2247502	0.0206	4.08	1.243	621	621	susie	0.023	0.032	1.59987	0.11	1
10.11	TAF3	logTG	Brain_Spinal_cord_cervical_c-1	10	0.2589	rs1399180	-4.36	rs11255520	0.079987	4.28	1.2	621	1	top1	0.08	0.0013	1.2	0.23	1
10.11	TAF3	logTG	Brain_Substantia_nigra	10	0.516	rs1399180	-4.36	rs1244462	0.08911	-4.06	-0.373	620	25	enet	0.096	0.001	0.6387	0.523	1
10.11	TAF3	SBP	Brain_Amygdala	10	0.217	rs1796864	3.25	rs1244471	0.01659	-3.67	1.165	621	621	susie	0.037	0.021	-1.0438	0.297	1
10.11	TAF3	SBP	Brain_Frontal_Cortex_BA9	10	0.155	rs1796864	3.25	rs2247502	0.0206	4.08	-0.809	621	621	susie	0.023	0.032	-0.9894	0.322	1
10.11	TAF3	SBP	Brain_Spinal_cord_cervical_c-1	10	0.2589	rs1796864	3.25	rs11255520	0.079987	4.28	1.948	621	1	top1	0.08	0.0013	1.948	0.0514	1
10.11	TAF3	SBP	Brain_Substantia_nigra	10	0.516	rs1796864	3.25	rs1244462	0.08911	-4.06	1.163	620	25	enet	0.096	0.001	-1.548	0.122	1
10.11	TAF3	TC	Brain_Amygdala	10	0.217	rs1399180	-5.85	rs1244471	0.01659	-3.67	-0.179	621	621	susie	0.037	0.021	-0.14126	0.888	1
10.11	TAF3	TC	Brain_Frontal_Cortex_BA9	10	0.155	rs1399180	-5.85	rs2247502	0.0206	4.08	1.18	621	621	susie	0.023	0.032	1.10098	0.271	1
10.11	TAF3	TC	Brain_Spinal_cord_cervical_c-1	10	0.2589	rs1399180	-5.85	rs11255520	0.079987	4.28	0.099	621	1	top1	0.08	0.0013	0.099	0.921	1
10.11	TAF3	TC	Brain_Substantia_nigra	10	0.516	rs1399180	-5.85	rs1244462	0.08911	-4.06	-0.234	620	25	enet	0.096	0.001	1.0905	0.276	1
