# Supplementary material for: Evidence to shared genetic correlation of ischemic stroke and intracerebral hemorrhage and cardiovascular related traits
Source: PLoS One. 2025 Apr 23;20(4):e0320479. doi: 10.1371/journal.pone.0320479 (PMC12017486; doi:10.1371/journal.pone.0320479)
Supplement: S6 Table — (XLSX) [file pone.0320479.s006.xlsx]

## Sheet: Sheet1
Supplementary Table 6 TWAS FUSION Z scores for genes within the bivariate loci
Locus	gene	tissue	AF	AIS	BMI	DBP	FHL	HDL	HT	ICH	LDL	logTG	SBP	TC
10.11	ATP5C1	Brain Cerebellum	-1.3573	-0.50118	0.23629	1.9608	-0.1221	0.20816	0.44524	0.62223	-0.5918	-0.66158	1.86891	-0.3969
10.11	ATP5C1	Heart Atrial Appendage	-0.2716	-0.42216	-1.04775	-0.58545	-2.88898	0.83079	-0.85417	0.335968	1.00326	-1.22317	0.2009	0.727
10.11	ATP5C1	Stomach	-0.40337	-0.72492	-0.8764	1.3844	-0.79619	1.08082	0.611344	2.00643	1.03026	-0.45465	1.7428	1.23066
10.11	ATP5C1	Whole Blood	-1.096	-0.858	-0.46	1.021	-0.634	0.904	1.103	2.285	0.878	-0.187	1.67	1.35
10.11	ITIH2	Brain Cerebellum	-0.4619	-0.02055	-0.03196	0.7497	0.0458	0.95337	-0.46814	2.21393	1.3169	0.07252	0.7988	2.2328
10.11	ITIH2	Brain Putamen basal ganglia	-0.1775	0.3014	1.0551	-0.4224	2.3526	-1.30048	2.461	0.52323	1.2217	2.31959	-0.989668	1.23233
10.11	ITIH2	Whole Blood	-0.8058	-0.60541	-0.53828	0.77687	-0.2077	1.03868	0.18083	2.20993	1.03	-0.10589	1.22992	1.71877
10.11	ITIH5	Brain Cerebellum	-0.3866	0.95472	-0.03314	2.3139	-0.5621	0.60144	-1.46828	1.55723	1.1252	-0.65325	2.30086	0.7545
10.11	ITIH5	Heart Atrial Appendage	-0.21892	0.11185	-2.70608	1.54156	-1.0222	-0.00289	-1.2684	-1.11936	-1.18853	-1.46402	0.3249	-1.06
10.11	ITIH5	Heart Left Ventricle	-0.061	0.142	-2.952	1.278	1.05	0.329	0.151	-0.949	-0.55	-0.9	0.614	-0.598
10.11	ITIH5	Stomach	0.11117	-0.40969	-2.3666	-0.9206	-1.28981	0.60158	-0.489133	-1.18577	-0.78521	-0.36442	-0.7424	-0.33156
10.11	KIN	Brain Hypothalamus	1.0144	0.552444	0.2585	-0.7054	-0.084	-0.8875	-0.1319	-2.09491	-0.8161	-0.0372	-1.068	-1.65592
10.11	KIN	Heart Left Ventricle	2.14	0.777	0.164	-0.819	-1.153	1.067	-1.227	-0.389	0.097	-1.096	-1.178	-0.249
10.11	TAF3	Brain Frontal Cortex BA9	-0.119	-1.61405	-0.711263	-1.4508	-0.8684	0.5835	0.087484	-2.06742	0.40931	1.59987	-0.9894	1.10098
10.11	TAF3	Brain Spinal cord cervical c-1	0.249	-1.051	-0.273	0.173	-0.18	-1.216	2.0704	-1.198	0.112	1.2	1.948	0.099
2.51	PRKCE	Whole Blood	0.03524	1.43486	2.46274	5.51618	3.01312	-2.10196	5.83011	-0.52611	3.17873	3.99426	4.4908	2.75911
7.24	SNX13	Whole Blood	-0.164	1.405	-0.131	-0.19	0.3	-7.619	1.1242	0.198	-1.939	5.378	0	-3.41
7.24	TWIST1	Brain Spinal cord cervical c-1	-2.13344	0.0542	-1.16266	-1.38332	-1.6086	-0.19789	NA	0.47165	-0.1582	0.1975	-2.17203	0.25607
