# Supplementary material for: Evidence to shared genetic correlation of ischemic stroke and intracerebral hemorrhage and cardiovascular related traits
Source: PLoS One. 2025 Apr 23;20(4):e0320479. doi: 10.1371/journal.pone.0320479 (PMC12017486; doi:10.1371/journal.pone.0320479)
Supplement: S7 Table — (XLSX) [file pone.0320479.s007.xlsx]

## Sheet: Sheet1
Supplementary Table 7 Comparison of LDSC, LAVA, and TWAS correlations
Locus	Chromosome	Start base position	Stop base position	Phenotype1	Phenotype2	Rho.LDSC	P.LDSC	P.LDSC.adj	Rho.LAVA	P.LAVA	P.LAVA.adj	Rho.TWAS	P.TWAS	P.TWAS.adj
2.51	2	45850048	46499326	HT	AIS	0.4228	5.5613e-22	8.00827e-20	0.809903	2.66259e-06	0.0234521
7.24	7	17596579	19131026	SBP	AIS	0.3207	1.2918e-19	1.86019e-17	0.747994	1.61512e-08	0.00014226
10.11	10	7659873	8771920	BMI	ICH	0.1757	0.008	1	0.806672	1.75182e-06	0.01543	-0.0232467	0.912174	0.912174
